# Supplementary material for: Tris(tetra­butyl­ammonium) tris­(nitrato-κ2 O,O′)tetra­kis­(thio­cyanato-κN)thorium(IV)
Source: Acta Crystallogr Sect E Struct Rep Online. 2011 Mar 26;67(Pt 4):m487. doi: 10.1107/S1600536811009792 (PMC3100005; doi:10.1107/S1600536811009792)
Supplement: Supplementary file 2 [file e-67-0m487-Isup2.hkl]

# 
# h,k,l, Fc-squared, Fo-squared, sigma(Fo-squared) and status flag 
# 
data_I
_shelx_title 'I' 
_shelx_refln_list_code          4 
_shelx_F_calc_maximum      261.96 
_exptl_crystal_F_000      1432.00 
_reflns_d_resolution_high  0.8200 
 
loop_ 
 _symmetry_equiv_pos_as_xyz 
 'x, y, z' 
 '-x, y+1/2, -z' 
 
_cell_length_a    12.1057 
_cell_length_b    17.5943 
_cell_length_c    16.7084 
_cell_angle_alpha  90.000 
_cell_angle_beta   95.946 
_cell_angle_gamma  90.000 
 
_shelx_F_squared_multiplier     1.000 
 
loop_ 
 _refln_index_h 
 _refln_index_k 
 _refln_index_l 
 _refln_F_squared_calc 
 _refln_F_squared_meas 
 _refln_F_squared_sigma 
 _refln_observed_status 
   1 -21   0        3.01       96.33    116.53 o 
   2 -21   0       37.55        2.33     77.69 o 
   3 -21   0       42.83        6.22     93.23 o 
   0 -20   0      454.86      575.67     93.23 o 
   1 -20   0      570.51      581.89     77.69 o 
   2 -20   0      638.33      616.07     77.69 o 
   3 -20   0      679.10      827.38     93.23 o 
   4 -20   0      538.40      494.87    116.53 o 
   5 -20   0      422.70      140.62     85.46 o 
   1 -19   0        3.94       72.25     46.61 o 
   2 -19   0       17.01      -31.08     54.38 o 
   3 -19   0       19.82       -8.55     54.38 o 
   4 -19   0       22.80        5.44     62.15 o 
   5 -19   0       12.88       29.52     69.92 o 
   6 -19   0       33.82       52.05     93.23 o 
   0 -18   0      978.35     1068.21    108.76 o 
   1 -18   0     1066.58     1042.58     69.92 o 
   2 -18   0      745.20      799.41     69.92 o 
   3 -18   0      563.46      493.32     62.15 o 
   4 -18   0      631.13      590.43     46.61 o 
   5 -18   0      761.32      876.32     85.46 o 
   6 -18   0      528.45      455.25     85.46 o 
   7 -18   0      540.31      503.42     85.46 o 
   1 -17   0       10.59       28.74     54.38 o 
   2 -17   0        9.22       27.19     46.61 o 
   3 -17   0      173.15      143.72     38.84 o 
   4 -17   0      147.67      164.70     54.38 o 
   5 -17   0       79.38      103.33     69.92 o 
   6 -17   0       41.22       49.72     62.15 o 
   7 -17   0       58.93      111.87     62.15 o 
   8 -17   0       41.74       15.54     77.69 o 
   0 -16   0     1331.61     1274.09    100.99 o 
   1 -16   0     1631.56     1710.70     77.69 o 
   2 -16   0     2744.66     2874.47     85.46 o 
   3 -16   0     1894.19     1942.21     77.69 o 
   4 -16   0     1708.08     1545.22     77.69 o 
   5 -16   0     1374.81     1370.42     93.23 o 
   6 -16   0      892.22     1052.68     77.69 o 
   7 -16   0      848.56     1068.21     77.69 o 
   8 -16   0      683.51      788.54     77.69 o 
   9 -16   0      447.21      339.50     85.46 o 
   1 -15   0      102.13      139.06     46.61 o 
   2 -15   0      306.71      324.74     54.38 o 
   3 -15   0       74.02       50.50     46.61 o 
   4 -15   0       24.22       76.13     38.84 o 
   5 -15   0      134.39      105.66     54.38 o 
   6 -15   0      171.56      233.84     69.92 o 
   7 -15   0      146.08      188.01     62.15 o 
   8 -15   0      103.46       49.72     69.92 o 
   9 -15   0       43.90       67.59     85.46 o 
  10 -15   0       34.91       24.86     93.23 o 
   0 -14   0     4545.44     4541.66    163.15 o 
   1 -14   0     2562.37     2493.79     77.69 o 
   2 -14   0     2714.32     2870.58     85.46 o 
   3 -14   0     1437.96     1338.57     62.15 o 
   4 -14   0     1466.78     1612.81     69.92 o 
   5 -14   0     1099.81     1237.57     69.92 o 
   6 -14   0     1688.25     1782.95     77.69 o 
   7 -14   0     1407.48     1349.45     77.69 o 
   8 -14   0     1097.15     1102.40     93.23 o 
   9 -14   0      731.39      823.50     93.23 o 
  10 -14   0      452.42      449.04     85.46 o 
  11 -14   0      421.36      248.60    100.99 o 
   1 -13   0      670.40      658.02     46.61 o 
   2 -13   0       38.76        4.66     38.84 o 
   3 -13   0      120.15      147.61     38.84 o 
   4 -13   0      145.77      101.77     46.61 o 
   5 -13   0      548.17      550.03     54.38 o 
   6 -13   0      592.46      585.77     54.38 o 
   7 -13   0      164.71      104.88     46.61 o 
   8 -13   0      133.88       56.71     77.69 o 
   9 -13   0      129.48      360.47     77.69 o 
  10 -13   0       62.62      209.76     85.46 o 
  11 -13   0       40.92       42.73     77.69 o 
   0 -12   0     3609.23     3317.29    108.76 o 
   1 -12   0     4281.75     4384.73     93.23 o 
   2 -12   0     4817.14     4990.70    108.76 o 
   3 -12   0     5758.07     5667.36    108.76 o 
   4 -12   0     6647.28     6803.94    124.30 o 
   5 -12   0     4812.20     5080.81    108.76 o 
   6 -12   0     3704.86     3674.66    100.99 o 
   7 -12   0     2260.28     2200.91     93.23 o 
   8 -12   0     1433.90     1560.76     93.23 o 
   9 -12   0     1112.97     1076.76     69.92 o 
  10 -12   0      810.80      860.01     77.69 o 
  11 -12   0      473.56      490.21     93.23 o 
  12 -12   0      198.50      190.34    116.53 o 
   1 -11   0      761.88      783.10     46.61 o 
   2 -11   0      466.52      439.72     38.84 o 
   3 -11   0      351.05      351.93     38.84 o 
   4 -11   0      872.63      859.23     46.61 o 
   5 -11   0       21.00        9.32     31.08 o 
   6 -11   0      172.34      164.70     54.38 o 
   7 -11   0      796.53      710.07     54.38 o 
   8 -11   0      378.04      334.84     38.84 o 
   9 -11   0      211.65      146.05     38.84 o 
  10 -11   0      124.36      121.97     46.61 o 
  11 -11   0       85.88       61.37     62.15 o 
  12 -11   0      114.43      109.54    108.76 o 
   0 -10   0    19233.64    19589.88    341.83 o 
   1 -10   0    13650.36    13869.69    201.99 o 
   2 -10   0     6564.73     6756.55    108.76 o 
   3 -10   0     2452.97     2393.58     54.38 o 
   4 -10   0     3590.97     3551.13     77.69 o 
   5 -10   0     5521.46     5412.54    100.99 o 
   6 -10   0     3188.06     3384.88     77.69 o 
   7 -10   0     2352.87     2245.97     69.92 o 
   8 -10   0     3090.92     3120.74    100.99 o 
   9 -10   0     1544.25     1580.18     69.92 o 
  10 -10   0      957.76     1025.49     77.69 o 
  11 -10   0      921.91      979.65     77.69 o 
  12 -10   0      450.58      449.04     77.69 o 
   1  -9   0      424.68      433.50     31.08 o 
   2  -9   0      356.39      312.31     31.08 o 
   3  -9   0      490.54      500.31     31.08 o 
   4  -9   0      118.69       26.41     38.84 o 
   5  -9   0      837.63      735.71     38.84 o 
   6  -9   0      201.90      215.97     31.08 o 
   7  -9   0      460.13      486.33     46.61 o 
   8  -9   0       24.16       48.94     46.61 o 
   9  -9   0      301.89      223.74     54.38 o 
  10  -9   0      404.20      456.81     54.38 o 
  11  -9   0      193.06      283.56     69.92 o 
  12  -9   0       57.48      -17.09     69.92 o 
  13  -9   0       63.12       -4.66    100.99 o 
   0  -8   0    27994.58    26717.78    442.82 o 
   1  -8   0    15477.68    15717.12    201.99 o 
   2  -8   0     9786.19     9918.46    132.07 o 
   3  -8   0    12955.15    13099.02    163.15 o 
   4  -8   0    10330.11     9516.82    139.84 o 
   5  -8   0    10113.80    10169.40    147.61 o 
   6  -8   0     7282.72     7705.13    132.07 o 
   7  -8   0     3219.61     3263.69     93.23 o 
   8  -8   0     1683.99     1680.40     69.92 o 
   9  -8   0     2004.87     1894.82     77.69 o 
  10  -8   0     1267.60     1424.80     69.92 o 
  11  -8   0      807.25      697.64     77.69 o 
  12  -8   0      902.99      891.08     93.23 o 
  13  -8   0      442.90      496.43     93.23 o 
   1  -7   0     3229.00     3046.93     62.15 o 
   2  -7   0     2068.90     2075.05     46.61 o 
   3  -7   0     4785.44     5253.28     85.46 o 
   4  -7   0     1013.24     1031.70     31.08 o 
   5  -7   0     2310.11     2211.01     54.38 o 
   6  -7   0      431.80      445.15     46.61 o 
   7  -7   0      473.22      485.55     46.61 o 
   8  -7   0      277.23      332.51     54.38 o 
   9  -7   0      404.13      397.76     46.61 o 
  10  -7   0      212.21      174.80     46.61 o 
  11  -7   0       48.67       46.61     54.38 o 
  12  -7   0      122.12      106.43     69.92 o 
  13  -7   0      112.02      162.37     77.69 o 
   0  -6   0    33876.47    32030.88    528.28 o 
   1  -6   0    10301.99    10344.20    147.61 o 
   2  -6   0     7261.41     6937.56    100.99 o 
   3  -6   0    16665.65    16166.94    225.30 o 
   4  -6   0    14476.64    14680.76    194.22 o 
   5  -6   0     5106.83     5407.88    100.99 o 
   6  -6   0     8754.65     8704.20    139.84 o 
   7  -6   0     3445.12     3572.11     85.46 o 
   8  -6   0     2719.87     2828.63     77.69 o 
   9  -6   0     3499.15     3858.00    100.99 o 
  10  -6   0     1872.17     1981.83     77.69 o 
  11  -6   0     1015.04     1100.07     69.92 o 
  12  -6   0      850.22      821.17     77.69 o 
  13  -6   0      598.89      679.77     77.69 o 
  14  -6   0      230.20      343.38     93.23 o 
   1  -5   0     8935.90     8939.59    124.30 o 
   2  -5   0     4417.77     4261.98     77.69 o 
   3  -5   0     2907.47     2520.99     54.38 o 
   4  -5   0      832.35      580.33     31.08 o 
   5  -5   0      302.61      337.17     31.08 o 
   6  -5   0      908.30     1015.39     46.61 o 
   7  -5   0     1061.90     1175.42     54.38 o 
   8  -5   0      162.41      204.32     38.84 o 
   9  -5   0      619.57      637.82     54.38 o 
  10  -5   0      751.45      705.41     54.38 o 
  11  -5   0      166.15      105.66     46.61 o 
  12  -5   0       40.12       58.27     69.92 o 
  13  -5   0      209.77      199.66     62.15 o 
  14  -5   0       79.30       32.63     85.46 o 
   0  -4   0    52691.08    50899.04    800.19 o 
   1  -4   0    45856.12    42347.11    497.21 o 
   2  -4   0    16284.94    16838.16    240.83 o 
   3  -4   0     9184.70     8624.95    116.53 o 
   4  -4   0    22069.46    21804.77    271.91 o 
   5  -4   0    12851.53    12984.04    186.45 o 
   6  -4   0    11316.62    11195.66    170.91 o 
   7  -4   0     5282.04     5243.96     93.23 o 
   8  -4   0     4349.62     4304.71     85.46 o 
   9  -4   0     3709.25     3773.32     85.46 o 
  10  -4   0     1959.44     1980.27     69.92 o 
  11  -4   0     1588.72     1641.55     62.15 o 
  12  -4   0     1034.14     1065.11     54.38 o 
  13  -4   0      525.66      534.50     69.92 o 
  14  -4   0      316.37      252.49    108.76 o 
   2  -3   0     7272.36     7388.93    124.30 o 
   3  -3   0     4868.58     4759.96     77.69 o 
   4  -3   0     1271.82      989.75     38.84 o 
   5  -3   0       98.43      120.42     31.08 o 
   6  -3   0     1033.96     1195.62     38.84 o 
   7  -3   0     2579.21     2662.38     62.15 o 
   8  -3   0      367.49      384.56     46.61 o 
   9  -3   0      210.60      107.99     46.61 o 
  10  -3   0      634.40      674.33     54.38 o 
  11  -3   0      267.84      376.79     46.61 o 
  12  -3   0       52.83       86.23     46.61 o 
  13  -3   0      255.59      254.82     54.38 o 
  14  -3   0      174.05      114.98     69.92 o 
   2  -2   0    21295.11    19876.55    233.06 o 
   3  -2   0     7877.84     7679.49    116.53 o 
   4  -2   0    24241.59    23597.82    287.45 o 
   5  -2   0    11391.13    11189.45    155.38 o 
   6  -2   0    14180.18    14628.71    186.45 o 
   7  -2   0     5491.42     5319.32     93.23 o 
   8  -2   0     3699.53     3839.36     85.46 o 
   9  -2   0     3852.18     3966.76     93.23 o 
  10  -2   0     1841.30     1926.67     69.92 o 
  11  -2   0      962.52      849.13     54.38 o 
  12  -2   0     1488.61     1381.30     69.92 o 
  13  -2   0      651.35      618.40     62.15 o 
  14  -2   0      390.70      353.48     69.92 o 
   3  -1   0     1535.61     1538.23     38.84 o 
   4  -1   0     2014.96     2144.20     46.61 o 
   5  -1   0     1295.56     1317.59     38.84 o 
   6  -1   0     2375.80     2579.25     62.15 o 
   7  -1   0     1139.40     1184.75     46.61 o 
   8  -1   0      167.86      167.81     38.84 o 
   9  -1   0      367.20      299.10     38.84 o 
  10  -1   0      573.27      643.26     54.38 o 
  11  -1   0      196.85      286.67     46.61 o 
  12  -1   0      205.90      233.06     46.61 o 
  13  -1   0      196.93      258.70     62.15 o 
  14  -1   0      100.24      120.42     62.15 o 
   3   0   0      500.79      541.49     23.31 o 
   4   0   0     2421.47     2242.08     46.61 o 
   5   0   0     9055.32     8237.29    116.53 o 
   6   0   0    13992.22    13672.36    178.68 o 
   7   0   0     4644.13     4723.45     85.46 o 
   8   0   0     1841.81     1708.37     62.15 o 
   9   0   0     3617.23     3774.87     93.23 o 
  10   0   0     2187.90     2075.05     77.69 o 
  11   0   0      561.87      578.00     46.61 o 
  12   0   0     1510.75     1491.62     69.92 o 
  13   0   0     1126.93     1062.00     77.69 o 
  14   0   0      425.40      293.66     69.92 o 
   3   1   0     1416.65     1464.42     31.08 o 
   4   1   0     1828.72     1917.35     46.61 o 
   5   1   0     1167.54     1263.21     38.84 o 
   6   1   0     2103.27     2104.58     46.61 o 
   7   1   0     1236.13     1262.43     46.61 o 
   8   1   0      324.30      382.23     38.84 o 
   9   1   0      455.78      453.70     38.84 o 
  10   1   0      694.18      752.80     54.38 o 
  11   1   0      218.20      283.56     38.84 o 
  12   1   0      192.62      207.43     54.38 o 
  13   1   0      189.68      217.53     62.15 o 
  14   1   0      100.97      179.46     69.92 o 
   2   2   0    23204.13    21967.92    318.52 o 
   3   2   0     6439.31     6087.65     93.23 o 
   4   2   0    23821.98    22797.63    271.91 o 
   5   2   0    11992.55    12117.82    163.15 o 
   6   2   0    13471.28    13564.38    170.91 o 
   7   2   0     5231.61     5010.89     85.46 o 
   8   2   0     3748.87     3848.68     77.69 o 
   9   2   0     3749.14     3572.11     85.46 o 
  10   2   0     1792.39     1770.52     77.69 o 
  11   2   0     1185.07      970.33     62.15 o 
  12   2   0     1632.28     1481.52     77.69 o 
  13   2   0      606.79      650.25     77.69 o 
  14   2   0      456.83      295.22     77.69 o 
   2   3   0     7479.14     7493.04    100.99 o 
   3   3   0     4865.04     4869.50     85.46 o 
   4   3   0     1475.74     1270.20     38.84 o 
   5   3   0       57.87      139.06     31.08 o 
   6   3   0      939.61     1103.95     38.84 o 
   7   3   0     2376.82     2178.38     62.15 o 
   8   3   0      251.77      271.91     46.61 o 
   9   3   0      127.32       80.02     38.84 o 
  10   3   0      760.27      828.16     62.15 o 
  11   3   0      441.09      456.81     54.38 o 
  12   3   0      125.20      122.75     54.38 o 
  13   3   0      253.63      236.17     62.15 o 
  14   3   0      160.88      108.76     69.92 o 
   0   4   0    51347.57    50493.50    699.19 o 
   1   4   0    41919.57    38436.28    427.29 o 
   2   4   0    21245.49    21939.95    279.68 o 
   3   4   0    11444.26    10755.17    155.38 o 
   4   4   0    22324.59    22026.18    295.22 o 
   5   4   0    13073.52    13257.51    194.22 o 
   6   4   0    10851.58    10723.32    163.15 o 
   7   4   0     5505.93     5592.00    100.99 o 
   8   4   0     4146.75     3883.64    100.99 o 
   9   4   0     2933.46     3093.55     93.23 o 
  10   4   0     1986.67     1974.06     69.92 o 
  11   4   0     1704.84     1817.91     77.69 o 
  12   4   0     1076.70     1154.45     85.46 o 
  13   4   0      480.09      416.41     69.92 o 
  14   4   0      326.62      320.08     85.46 o 
   1   5   0     8965.16     9104.29    116.53 o 
   2   5   0     4603.88     4399.49     85.46 o 
   3   5   0     3006.05     2578.47     54.38 o 
   4   5   0      606.88      392.33     31.08 o 
   5   5   0      191.54      213.64     31.08 o 
   6   5   0     1127.71     1168.43     46.61 o 
   7   5   0      997.77      961.78     54.38 o 
   8   5   0      264.32      327.07     46.61 o 
   9   5   0      808.79      888.75     54.38 o 
  10   5   0      649.24      652.58     54.38 o 
  11   5   0      190.17      181.79     46.61 o 
  12   5   0      106.03      120.42     62.15 o 
  13   5   0      183.39      205.10     77.69 o 
  14   5   0       75.20       85.46     62.15 o 
   0   6   0    29506.74    28070.33    442.82 o 
   1   6   0     8532.81     8649.81    116.53 o 
   2   6   0     9844.50     9790.28    147.61 o 
   3   6   0    17685.64    17258.46    225.30 o 
   4   6   0    17274.06    16928.28    217.53 o 
   5   6   0     5104.78     5413.32     93.23 o 
   6   6   0     7897.70     7818.55    132.07 o 
   7   6   0     2771.97     2839.51     77.69 o 
   8   6   0     2565.00     2623.53     77.69 o 
   9   6   0     3624.36     4011.05    108.76 o 
  10   6   0     2218.42     2211.79     85.46 o 
  11   6   0      986.12      945.47     62.15 o 
  12   6   0      823.98      705.41     77.69 o 
  13   6   0      544.46      564.02     85.46 o 
  14   6   0      219.85      128.19     69.92 o 
   1   7   0     3189.36     3127.73     54.38 o 
   2   7   0     1986.57     1872.29     46.61 o 
   3   7   0     4579.35     5012.45     85.46 o 
   4   7   0      793.09      746.58     31.08 o 
   5   7   0     1997.58     1827.23     54.38 o 
   6   7   0      264.60      268.80     38.84 o 
   7   7   0      507.43      518.18     38.84 o 
   8   7   0      396.55      359.70     46.61 o 
   9   7   0      395.89      369.02     54.38 o 
  10   7   0       99.60      103.33     46.61 o 
  11   7   0       55.45       18.65     54.38 o 
  12   7   0      147.90      126.63     69.92 o 
  13   7   0      105.92      129.74     69.92 o 
   0   8   0    24175.78    23453.32    349.60 o 
   1   8   0    13935.38    13993.21    170.91 o 
   2   8   0     9417.63     9568.87    139.84 o 
   3   8   0    12058.42    12482.96    178.68 o 
   4   8   0    10716.97     9874.18    139.84 o 
   5   8   0    10905.88    11029.41    163.15 o 
   6   8   0     7379.34     7562.18    132.07 o 
   7   8   0     3490.54     3458.68     85.46 o 
   8   8   0     2289.92     2307.34     77.69 o 
   9   8   0     1864.75     1825.67     69.92 o 
  10   8   0     1176.89     1249.23     69.92 o 
  11   8   0      886.47      879.43     69.92 o 
  12   8   0      800.40      842.92     77.69 o 
  13   8   0      372.56      298.32     62.15 o 
   1   9   0      405.99      429.62     23.31 o 
   2   9   0      399.11      393.10     31.08 o 
   3   9   0      591.90      574.89     38.84 o 
   4   9   0       93.84       61.37     31.08 o 
   5   9   0      820.43      629.28     38.84 o 
   6   9   0      239.61      298.32     38.84 o 
   7   9   0      470.57      480.89     46.61 o 
   8   9   0       91.77      179.46     46.61 o 
   9   9   0      187.14      219.86     46.61 o 
  10   9   0      354.27      340.27     54.38 o 
  11   9   0      199.47      143.72     46.61 o 
  12   9   0       73.21       56.71     54.38 o 
  13   9   0       79.14       20.98     69.92 o 
   0  10   0    18666.13    19683.11    295.22 o 
   1  10   0    13782.04    13897.66    170.91 o 
   2  10   0     8121.96     8507.64    139.84 o 
   3  10   0     2529.24     2425.43     62.15 o 
   4  10   0     3447.57     3219.40     69.92 o 
   5  10   0     4919.10     4898.25     93.23 o 
   6  10   0     2516.11     2465.05     77.69 o 
   7  10   0     2315.59     2207.12     69.92 o 
   8  10   0     3281.89     3352.25     93.23 o 
   9  10   0     1703.67     1922.01     77.69 o 
  10  10   0     1120.73     1189.41     77.69 o 
  11  10   0     1056.47     1230.58     77.69 o 
  12  10   0      411.66      428.84     69.92 o 
   1  11   0      741.58      747.36     31.08 o 
   2  11   0      440.41      373.68     38.84 o 
   3  11   0      295.07      347.27     38.84 o 
   4  11   0      735.27      755.13     46.61 o 
   5  11   0       34.48       80.02     31.08 o 
   6  11   0      216.34      179.46     38.84 o 
   7  11   0      736.13      696.86     46.61 o 
   8  11   0      395.81      411.75     54.38 o 
   9  11   0      241.04      115.76     46.61 o 
  10  11   0      110.24      143.72     62.15 o 
  11  11   0      144.70      112.65     69.92 o 
  12  11   0      154.10      196.55     69.92 o 
   0  12   0     3209.20     2943.61     85.46 o 
   1  12   0     4027.78     4216.14     77.69 o 
   2  12   0     4708.12     4813.57    100.99 o 
   3  12   0     5405.39     5394.67    100.99 o 
   4  12   0     6376.82     6444.24    116.53 o 
   5  12   0     4660.71     4643.43    100.99 o 
   6  12   0     3939.55     3913.16     93.23 o 
   7  12   0     2539.98     2535.75     77.69 o 
   8  12   0     1479.33     1553.77     69.92 o 
   9  12   0     1004.72     1117.93     69.92 o 
  10  12   0      823.31      796.30     69.92 o 
  11  12   0      486.35      535.27     77.69 o 
  12  12   0      210.17      217.53    100.99 o 
   1  13   0      649.11      619.95     31.08 o 
   2  13   0       47.34       25.64     38.84 o 
   3  13   0      157.55      174.80     38.84 o 
   4  13   0      204.69      172.47     38.84 o 
   5  13   0      578.75      461.47     46.61 o 
   6  13   0      599.18      572.56     46.61 o 
   7  13   0      152.00      168.58     46.61 o 
   8  13   0      115.47       87.01     54.38 o 
   9  13   0      108.47      114.98     54.38 o 
  10  13   0       40.28       62.93     46.61 o 
  11  13   0       80.15       35.74     62.15 o 
   0  14   0     3829.87     3939.57    108.76 o 
   1  14   0     2478.09     2385.81     62.15 o 
   2  14   0     3051.55     3167.35     77.69 o 
   3  14   0     1867.06     1779.84     69.92 o 
   4  14   0     1805.42     1909.58     62.15 o 
   5  14   0     1365.28     1458.21     54.38 o 
   6  14   0     1627.17     1650.88     54.38 o 
   7  14   0     1369.11     1371.98     69.92 o 
   8  14   0     1151.92     1043.35     69.92 o 
   9  14   0      627.48      692.98     62.15 o 
  10  14   0      483.79      456.81     62.15 o 
  11  14   0      438.05      349.60    108.76 o 
   1  15   0      101.38      126.63     31.08 o 
   2  15   0      309.05      395.43     46.61 o 
   3  15   0       63.35       97.11     46.61 o 
   4  15   0       10.39       56.71     38.84 o 
   5  15   0      127.32      118.09     38.84 o 
   6  15   0      162.47      201.99     38.84 o 
   7  15   0      160.95      138.29     46.61 o 
   8  15   0      113.79      147.61     54.38 o 
   9  15   0       42.66      171.69     54.38 o 
  10  15   0       42.73      -39.62     69.92 o 
   0  16   0     1099.08      933.81     62.15 o 
   1  16   0     1674.25     1790.72     54.38 o 
   2  16   0     2770.40     2816.98     77.69 o 
   3  16   0     1847.00     1865.30     69.92 o 
   4  16   0     1824.89     1887.83     69.92 o 
   5  16   0     1533.68     1415.48     54.38 o 
   6  16   0      977.03      940.81     54.38 o 
   7  16   0      845.96      901.96     69.92 o 
   8  16   0      683.83      685.99     69.92 o 
   9  16   0      362.53      296.77     54.38 o 
   1  17   0        7.78       97.11     38.84 o 
   2  17   0       13.58       17.87     38.84 o 
   3  17   0      203.08      185.68     46.61 o 
   4  17   0      159.18      141.39     46.61 o 
   5  17   0       99.09       70.70     38.84 o 
   6  17   0       30.81      -12.43     38.84 o 
   7  17   0       31.36       53.60     54.38 o 
   8  17   0       23.85       76.91     54.38 o 
   0  18   0      764.20      815.73     62.15 o 
   1  18   0      901.00      843.69     54.38 o 
   2  18   0      637.99      709.29     46.61 o 
   3  18   0      632.17      572.56     54.38 o 
   4  18   0      716.45      778.44     54.38 o 
   5  18   0      782.09      795.53     54.38 o 
   6  18   0      579.85      608.30     69.92 o 
   7  18   0      568.74      549.26     69.92 o 
   1  19   0        4.62       37.29     46.61 o 
   2  19   0       22.96       30.30     38.84 o 
   3  19   0       27.69       21.75     46.61 o 
   4  19   0       17.15       12.43     46.61 o 
   5  19   0        4.97       57.49     54.38 o 
   6  19   0       26.54       -5.44     69.92 o 
   0  20   0      419.37      509.64    108.76 o 
   1  20   0      532.20      595.09     77.69 o 
   2  20   0      615.51      837.48     85.46 o 
   3  20   0      655.11      417.96     62.15 o 
   4  20   0      552.38      563.24     93.23 o 
   5  20   0      401.98      387.66    108.76 o 
   1  21   0        3.20      139.06    100.99 o 
   2  21   0       38.59      100.22    100.99 o 
   3  21   0       41.57      -20.20     93.23 o 
  -3 -21   1      385.74      431.17    116.53 o 
  -2 -21   1      389.70      293.66    116.53 o 
  -1 -21   1      477.52      433.50    147.61 o 
   0 -21   1      550.51      611.41    155.38 o 
   1 -21   1      554.89      770.67    163.15 o 
   2 -21   1      372.65      143.72     77.69 o 
  -5 -20   1        3.66      -15.54     69.92 o 
  -4 -20   1        1.39       62.93     93.23 o 
  -3 -20   1       16.21      -36.51     77.69 o 
  -2 -20   1       55.79       95.56     69.92 o 
  -1 -20   1       51.56      129.74     62.15 o 
   0 -20   1       15.74       48.17     54.38 o 
   1 -20   1        4.61       52.83     69.92 o 
   2 -20   1       30.87      -43.51     62.15 o 
   3 -20   1       30.36        1.55     77.69 o 
   4 -20   1       78.55      187.23    108.76 o 
   5 -20   1       63.29       46.61     85.46 o 
  -6 -19   1      552.68      563.24    108.76 o 
  -5 -19   1      802.46      779.99    100.99 o 
  -4 -19   1      771.51      780.77    100.99 o 
  -3 -19   1      849.73      824.27     77.69 o 
  -2 -19   1      690.10      663.46     69.92 o 
  -1 -19   1      500.74      515.07     62.15 o 
   0 -19   1      401.49      505.75     62.15 o 
   1 -19   1      423.17      431.17     62.15 o 
   2 -19   1      396.19      474.68     54.38 o 
   3 -19   1      575.77      666.57     69.92 o 
   4 -19   1      632.62      830.49     93.23 o 
   5 -19   1      561.58      539.93    100.99 o 
   6 -19   1      434.68      374.46    108.76 o 
  -8 -18   1       13.69       34.96    100.99 o 
  -7 -18   1       24.58       10.10     69.92 o 
  -6 -18   1        6.07       44.28     93.23 o 
  -5 -18   1       11.36       51.27     69.92 o 
  -4 -18   1        7.83       10.88     46.61 o 
  -3 -18   1        0.35      -13.21     46.61 o 
  -2 -18   1       25.16       59.82     54.38 o 
  -1 -18   1       23.89       41.95     54.38 o 
   0 -18   1       24.76       51.27     54.38 o 
   1 -18   1        6.14       68.37     46.61 o 
   2 -18   1       30.52       14.76     38.84 o 
   3 -18   1       25.16       97.11     46.61 o 
   4 -18   1       15.61       -1.55     62.15 o 
   5 -18   1        7.01       52.83     69.92 o 
   6 -18   1       43.52       89.34     93.23 o 
   7 -18   1      109.88      164.70    116.53 o 
  -9 -17   1      461.85      259.48     93.23 o 
  -8 -17   1      608.31      568.68     93.23 o 
  -7 -17   1      503.44      596.65     85.46 o 
  -6 -17   1      543.93      499.54     69.92 o 
  -5 -17   1      869.15      826.60     54.38 o 
  -4 -17   1      786.81      815.73     69.92 o 
  -3 -17   1     1130.89     1229.03     77.69 o 
  -2 -17   1     1362.85     1326.14     69.92 o 
  -1 -17   1     1349.70     1473.75     69.92 o 
   0 -17   1     1623.71     1730.12     77.69 o 
   1 -17   1     1898.44     1995.81     85.46 o 
   2 -17   1     1270.51     1344.01     62.15 o 
   3 -17   1      927.22      957.90     62.15 o 
   4 -17   1      934.20      957.90     85.46 o 
   5 -17   1      749.69      800.19     77.69 o 
   6 -17   1      506.58      488.66     77.69 o 
   7 -17   1      653.53      626.94     69.92 o 
   8 -17   1      383.86      398.54     77.69 o 
  -9 -16   1        4.34      -17.87     77.69 o 
  -8 -16   1        4.19       61.37     85.46 o 
  -7 -16   1       35.27       90.12     62.15 o 
  -6 -16   1      134.48      159.26     62.15 o 
  -5 -16   1      172.96      130.52     46.61 o 
  -4 -16   1       16.70        6.22     46.61 o 
  -3 -16   1       43.12       24.86     46.61 o 
  -2 -16   1      243.90      223.74     54.38 o 
  -1 -16   1      118.68      177.13     46.61 o 
   0 -16   1       93.11       34.96     38.84 o 
   1 -16   1       39.97       23.31     46.61 o 
   2 -16   1       20.91       18.65     46.61 o 
   3 -16   1       26.72       56.71     46.61 o 
   4 -16   1       92.66      113.42     62.15 o 
   5 -16   1      127.09      111.09     54.38 o 
   6 -16   1      164.84       80.02     54.38 o 
   7 -16   1      120.71       38.84     62.15 o 
   8 -16   1      126.86      165.48     69.92 o 
   9 -16   1       62.05       37.29     62.15 o 
 -10 -15   1      324.54      272.69    100.99 o 
  -9 -15   1      549.69      661.13    100.99 o 
  -8 -15   1      790.06      779.21     85.46 o 
  -7 -15   1     1210.52     1357.21     93.23 o 
  -6 -15   1     1776.13     1801.59     85.46 o 
  -5 -15   1     1490.27     1603.49     69.92 o 
  -4 -15   1     1548.50     1538.23     77.69 o 
  -3 -15   1     1998.67     2085.15     77.69 o 
  -2 -15   1     3390.80     3728.26    100.99 o 
  -1 -15   1     2466.08     2359.39     93.23 o 
   0 -15   1     3561.18     3678.54    100.99 o 
   1 -15   1     2423.86     2470.49     85.46 o 
   2 -15   1     2015.09     2075.05     77.69 o 
   3 -15   1      932.59      829.71     54.38 o 
   4 -15   1     1499.07     1603.49     77.69 o 
   5 -15   1     1081.00     1068.99     69.92 o 
   6 -15   1     1380.93     1445.78     77.69 o 
   7 -15   1      975.91     1105.50     77.69 o 
   8 -15   1      492.29      522.07     93.23 o 
   9 -15   1      525.86      576.45     77.69 o 
  10 -15   1      324.04      335.61     85.46 o 
 -11 -14   1        1.51      144.50    100.99 o 
 -10 -14   1        8.77       22.53     85.46 o 
  -9 -14   1        4.63      -33.41     69.92 o 
  -8 -14   1       24.69       59.82     62.15 o 
  -7 -14   1       78.21       74.58     54.38 o 
  -6 -14   1       56.92       83.13     31.08 o 
  -5 -14   1        7.20       -9.32     38.84 o 
  -4 -14   1       29.30      151.49     54.38 o 
  -3 -14   1      280.90      302.21     46.61 o 
  -2 -14   1      234.71      177.91     38.84 o 
  -1 -14   1       84.57       62.15     46.61 o 
   0 -14   1      192.15      240.83     46.61 o 
   1 -14   1      597.38      651.03     54.38 o 
   2 -14   1      782.45      807.96     54.38 o 
   3 -14   1      211.92      255.59     38.84 o 
   4 -14   1      473.05      446.71     54.38 o 
   5 -14   1      467.61      382.23     54.38 o 
   6 -14   1      181.46      172.47     54.38 o 
   7 -14   1       97.39       76.91     62.15 o 
   8 -14   1      249.01      268.02     69.92 o 
   9 -14   1      119.62      180.24     69.92 o 
  10 -14   1       42.27      -51.27     77.69 o 
  11 -14   1       49.52       55.94    116.53 o 
 -11 -13   1      393.03      470.01    100.99 o 
 -10 -13   1      621.20      739.59    100.99 o 
  -9 -13   1      930.24      960.23    100.99 o 
  -8 -13   1     1191.49     1403.83    100.99 o 
  -7 -13   1     1851.06     1901.03     69.92 o 
  -6 -13   1     2789.16     2857.38     77.69 o 
  -5 -13   1     3147.24     3117.63     85.46 o 
  -4 -13   1     4402.53     4670.62    108.76 o 
  -3 -13   1     2942.08     3272.23     85.46 o 
  -2 -13   1     2444.06     2378.04     77.69 o 
  -1 -13   1     2031.80     2092.15     69.92 o 
   0 -13   1     3690.74     3780.31     93.23 o 
   1 -13   1     2695.37     2571.48     69.92 o 
   2 -13   1     4676.05     4324.91    100.99 o 
   3 -13   1     4240.81     4405.70     93.23 o 
   4 -13   1     2929.70     3027.51    100.99 o 
   5 -13   1     2037.68     2016.01     77.69 o 
   6 -13   1     1587.25     1637.67     77.69 o 
   7 -13   1     1186.74     1224.37     77.69 o 
   8 -13   1     1008.44     1107.84     93.23 o 
   9 -13   1      971.06     1094.63     69.92 o 
  10 -13   1      666.99      693.76     93.23 o 
  11 -13   1      344.65      238.50    100.99 o 
 -12 -12   1       51.75     -100.99    100.99 o 
 -11 -12   1       18.38       -9.32     69.92 o 
 -10 -12   1       63.88       20.20     46.61 o 
  -9 -12   1       80.68       76.13     31.08 o 
  -8 -12   1      111.99      135.18     38.84 o 
  -7 -12   1       88.26       83.90     38.84 o 
  -6 -12   1       60.24       69.92     31.08 o 
  -5 -12   1      209.79      204.32     46.61 o 
  -4 -12   1      503.93      495.65     46.61 o 
  -3 -12   1      885.47      947.80     54.38 o 
  -2 -12   1     1167.78     1246.90     54.38 o 
  -1 -12   1      638.50      691.43     46.61 o 
   0 -12   1      139.05      132.85     31.08 o 
   1 -12   1       81.53       90.12     38.84 o 
   2 -12   1      397.25      494.10     46.61 o 
   3 -12   1      578.42      612.96     46.61 o 
   4 -12   1      260.76      311.53     54.38 o 
   5 -12   1      134.75       86.23     46.61 o 
   6 -12   1      363.53      339.50     46.61 o 
   7 -12   1      483.20      452.15     46.61 o 
   8 -12   1      330.30      332.51     31.08 o 
   9 -12   1      312.65      264.92     69.92 o 
  10 -12   1      182.33      160.04     69.92 o 
  11 -12   1      155.27       69.14     85.46 o 
  12 -12   1      154.98      201.21    124.30 o 
 -12 -11   1      391.16      359.70    132.07 o 
 -11 -11   1      769.15      746.58     77.69 o 
 -10 -11   1     1023.31     1145.13     77.69 o 
  -9 -11   1     1524.71     1445.00     69.92 o 
  -8 -11   1     2055.22     1988.04     69.92 o 
  -7 -11   1     1952.34     2013.68     77.69 o 
  -6 -11   1     3551.68     3628.04     85.46 o 
  -5 -11   1     4677.46     4793.37    108.76 o 
  -4 -11   1     4239.50     4362.97     93.23 o 
  -3 -11   1     3183.02     3243.49     77.69 o 
  -2 -11   1     4320.59     4316.36     85.46 o 
  -1 -11   1     7555.12     7548.19    132.07 o 
   0 -11   1     7728.25     7723.77    124.30 o 
   1 -11   1     7387.46     7481.38    124.30 o 
   2 -11   1     2820.41     2725.31     69.92 o 
   3 -11   1     1832.72     2036.99     62.15 o 
   4 -11   1     2846.73     2837.18     77.69 o 
   5 -11   1     4158.22     4169.53    108.76 o 
   6 -11   1     2880.55     3025.96    100.99 o 
   7 -11   1     2542.16     2590.90     77.69 o 
   8 -11   1     1700.30     1653.21     77.69 o 
   9 -11   1      970.54      811.07     62.15 o 
  10 -11   1     1006.01     1095.40     93.23 o 
  11 -11   1      671.76      685.21     93.23 o 
  12 -11   1      287.03      273.46    100.99 o 
 -13 -10   1       48.92        4.66    124.30 o 
 -12 -10   1       48.27       13.98     62.15 o 
 -11 -10   1       75.38      204.32     62.15 o 
 -10 -10   1       35.24       34.96     62.15 o 
  -9 -10   1       73.10      172.47     46.61 o 
  -8 -10   1      138.27      182.57     46.61 o 
  -7 -10   1       37.41       49.72     38.84 o 
  -6 -10   1      256.52      270.36     38.84 o 
  -5 -10   1       13.97       53.60     46.61 o 
  -4 -10   1      352.65      318.52     38.84 o 
  -3 -10   1      200.78      195.77     31.08 o 
  -2 -10   1      988.94      962.56     38.84 o 
  -1 -10   1      272.50      198.11     38.84 o 
   0 -10   1     1759.62     1869.18     54.38 o 
   1 -10   1      241.66      201.21     31.08 o 
   2 -10   1      569.09      612.18     38.84 o 
   3 -10   1      921.62      856.12     46.61 o 
   4 -10   1      583.99      508.86     46.61 o 
   5 -10   1      430.02      386.11     31.08 o 
   6 -10   1      193.34      211.31     38.84 o 
   7 -10   1     1034.39     1154.45     62.15 o 
   8 -10   1      281.86      215.97     38.84 o 
   9 -10   1      448.88      378.34     46.61 o 
  10 -10   1      291.44      328.62     62.15 o 
  11 -10   1      178.05      188.01     62.15 o 
  12 -10   1      117.58      320.85    116.53 o 
 -13  -9   1      433.04      431.95     93.23 o 
 -12  -9   1      604.87      710.85     77.69 o 
 -11  -9   1     1059.67     1090.74     85.46 o 
 -10  -9   1     1444.77     1360.32     77.69 o 
  -9  -9   1     2405.68     2468.16     85.46 o 
  -8  -9   1     1709.68     1825.67     69.92 o 
  -7  -9   1     3488.56     3522.39     93.23 o 
  -6  -9   1     3926.49     4001.72     93.23 o 
  -5  -9   1     7128.83     7472.84    132.07 o 
  -4  -9   1    11149.84    10769.15    163.15 o 
  -3  -9   1    12336.31    12487.62    170.91 o 
  -2  -9   1    16247.34    16361.93    217.53 o 
  -1  -9   1     6654.21     6341.70    108.76 o 
   0  -9   1     4677.47     4349.77     77.69 o 
   1  -9   1     6983.52     6804.72    108.76 o 
   2  -9   1     4465.64     4223.14     77.69 o 
   3  -9   1     7996.98     7473.61    116.53 o 
   4  -9   1     6118.37     6388.31    108.76 o 
   5  -9   1     5829.94     5463.04    108.76 o 
   6  -9   1     3181.62     3022.07     77.69 o 
   7  -9   1     2413.58     2454.95     77.69 o 
   8  -9   1     2129.67     2155.85     77.69 o 
   9  -9   1     1247.43     1357.99     62.15 o 
  10  -9   1      917.01      939.25     62.15 o 
  11  -9   1      833.77      832.04     77.69 o 
  12  -9   1      454.89      327.84     69.92 o 
  13  -9   1      280.08      333.28    155.38 o 
 -13  -8   1       64.58       74.58     85.46 o 
 -12  -8   1       44.12       45.06     62.15 o 
 -11  -8   1      180.03      222.19     62.15 o 
 -10  -8   1       77.79      145.28     54.38 o 
  -9  -8   1       79.63      131.29     46.61 o 
  -8  -8   1      583.01      667.34     54.38 o 
  -7  -8   1      466.64      397.76     46.61 o 
  -6  -8   1      113.05      152.27     38.84 o 
  -5  -8   1      175.43      163.92     31.08 o 
  -4  -8   1      218.27      309.20     38.84 o 
  -3  -8   1     1155.78     1099.29     46.61 o 
  -2  -8   1      788.53      720.17     31.08 o 
  -1  -8   1     1372.42     1571.63     46.61 o 
   0  -8   1      534.99      523.62     31.08 o 
   1  -8   1     2681.84     2820.86     54.38 o 
   2  -8   1     2805.69     2831.74     54.38 o 
   3  -8   1     3000.59     3124.62     62.15 o 
   4  -8   1       55.73       20.20     31.08 o 
   5  -8   1     3285.11     3246.59     77.69 o 
   6  -8   1     1080.34     1159.11     46.61 o 
   7  -8   1     1362.70     1270.20     62.15 o 
   8  -8   1      698.68      723.28     54.38 o 
   9  -8   1      832.98      798.64     62.15 o 
  10  -8   1      190.78      165.48     54.38 o 
  11  -8   1      174.98      170.91     69.92 o 
  12  -8   1      148.45      147.61     69.92 o 
  13  -8   1       93.55       38.07     77.69 o 
 -13  -7   1      893.70      867.00     93.23 o 
 -12  -7   1      693.17      734.93     69.92 o 
 -11  -7   1     1196.41     1259.33     69.92 o 
 -10  -7   1     1645.73     1812.47     77.69 o 
  -9  -7   1     2577.40     2611.88     85.46 o 
  -8  -7   1     1894.48     1888.60     69.92 o 
  -7  -7   1     5403.06     5695.33    108.76 o 
  -6  -7   1     5347.29     5395.45    100.99 o 
  -5  -7   1     7728.33     7952.95    124.30 o 
  -4  -7   1    11854.92    11737.92    163.15 o 
  -3  -7   1    10179.16    10125.89    147.61 o 
  -2  -7   1     2823.71     2873.69     54.38 o 
  -1  -7   1    25740.76    25845.34    326.29 o 
   0  -7   1    27768.31    26815.67    310.75 o 
   1  -7   1    23474.89    22998.84    271.91 o 
   2  -7   1    14289.20    13810.65    170.91 o 
   3  -7   1     6129.67     6438.03    100.99 o 
   4  -7   1     4321.13     4150.89     77.69 o 
   5  -7   1     8112.02     8091.24    132.07 o 
   6  -7   1     8746.93     8548.04    147.61 o 
   7  -7   1     2794.24     2891.56     85.46 o 
   8  -7   1     1841.48     1934.44     77.69 o 
   9  -7   1     2156.76     2103.02     93.23 o 
  10  -7   1     1163.79     1253.11     62.15 o 
  11  -7   1      959.89      951.68     69.92 o 
  12  -7   1      895.88     1012.28     93.23 o 
  13  -7   1      415.23      304.54     77.69 o 
 -14  -6   1       56.94       83.13     93.23 o 
 -13  -6   1       48.94      187.23     62.15 o 
 -12  -6   1       35.43       -0.78     62.15 o 
 -11  -6   1       42.01       52.83     46.61 o 
 -10  -6   1       13.89       34.96     46.61 o 
  -9  -6   1      149.36      142.17     46.61 o 
  -8  -6   1      159.35      177.91     46.61 o 
  -7  -6   1      174.59       83.13     38.84 o 
  -6  -6   1       98.06      125.08     31.08 o 
  -5  -6   1      995.48     1180.09     46.61 o 
  -4  -6   1      531.23      550.81     31.08 o 
  -3  -6   1     1897.64     1765.85     54.38 o 
  -2  -6   1     2168.22     2496.12     54.38 o 
  -1  -6   1      830.70      779.99     38.84 o 
   0  -6   1     4183.30     4110.49     69.92 o 
   1  -6   1     3490.64     3529.38     62.15 o 
   2  -6   1     2309.63     2484.47     46.61 o 
   3  -6   1     3814.68     3726.71     77.69 o 
   4  -6   1     1236.47     1393.73     46.61 o 
   5  -6   1     1717.36     1673.41     46.61 o 
   6  -6   1     2374.74     2249.85     62.15 o 
   7  -6   1     1047.52     1343.23     54.38 o 
   8  -6   1      360.71      280.45     46.61 o 
   9  -6   1     1253.40     1273.31     69.92 o 
  10  -6   1      175.45      132.07     46.61 o 
  11  -6   1      252.16      188.78     54.38 o 
  12  -6   1      169.47      229.96     62.15 o 
  13  -6   1      118.60       71.47     69.92 o 
  14  -6   1      107.34      -55.16     93.23 o 
 -14  -5   1      314.40      251.71     93.23 o 
 -13  -5   1      647.87      608.30     77.69 o 
 -12  -5   1      468.72      449.82     77.69 o 
 -11  -5   1     1179.24     1090.74     62.15 o 
 -10  -5   1     3156.70     3357.69    108.76 o 
  -9  -5   1     3463.72     3615.61    100.99 o 
  -8  -5   1     4051.00     4099.61    100.99 o 
  -7  -5   1     5991.24     6024.73    116.53 o 
  -6  -5   1     6337.75     6282.65    100.99 o 
  -5  -5   1     8331.16     8055.50    116.53 o 
  -4  -5   1    10180.08     9709.48    132.07 o 
  -3  -5   1     7037.43     7594.03    116.53 o 
  -2  -5   1     5721.58     5690.67    100.99 o 
  -1  -5   1    17884.19    17026.94    217.53 o 
   0  -5   1     8152.94     8217.09    116.53 o 
   1  -5   1    15846.12    15365.97    194.22 o 
   2  -5   1    24908.83    24190.58    295.22 o 
   3  -5   1    21823.78    21571.71    279.68 o 
   4  -5   1    28967.10    30592.10    380.67 o 
   5  -5   1    17258.14    16849.81    233.06 o 
   6  -5   1     9486.74     9577.41    147.61 o 
   7  -5   1     3094.20     3008.09     69.92 o 
   8  -5   1     5027.95     4928.55    100.99 o 
   9  -5   1     3881.89     4145.45     93.23 o 
  10  -5   1     1474.96     1518.81     69.92 o 
  11  -5   1     1304.15     1288.85     62.15 o 
  12  -5   1      572.47      523.62     62.15 o 
  13  -5   1      247.00      330.18     69.92 o 
  14  -5   1      233.91      181.01    100.99 o 
 -14  -4   1      181.78      246.27     93.23 o 
 -13  -4   1       75.68       -2.33     62.15 o 
 -12  -4   1       22.44       72.25     46.61 o 
 -11  -4   1      285.06      364.36     46.61 o 
 -10  -4   1      144.62      221.41     38.84 o 
  -9  -4   1      312.42      286.67     38.84 o 
  -8  -4   1      386.89      487.88     46.61 o 
  -7  -4   1      469.94      482.44     38.84 o 
  -6  -4   1      814.98      909.73     38.84 o 
  -5  -4   1     1955.71     1978.72     54.38 o 
  -4  -4   1     2849.86     2810.76     54.38 o 
  -3  -4   1     1578.33     1574.74     38.84 o 
  -2  -4   1     8000.25     7877.59    132.07 o 
  -1  -4   1      145.33      309.98     15.54 o 
   0  -4   1     2236.02     2106.91     38.84 o 
   1  -4   1    45195.72    43754.82    512.74 o 
   2  -4   1     2288.03     2114.68     46.61 o 
   3  -4   1     4368.24     4318.69     85.46 o 
   4  -4   1      967.09      959.45     23.31 o 
   5  -4   1      430.33      406.31     23.31 o 
   6  -4   1     2595.07     2750.17     62.15 o 
   7  -4   1     2606.88     2690.35     69.92 o 
   8  -4   1      326.61      386.89     38.84 o 
   9  -4   1     1049.64     1100.07     54.38 o 
  10  -4   1      187.86      228.40     54.38 o 
  11  -4   1       85.39       79.24     38.84 o 
  12  -4   1      142.38      111.09     46.61 o 
  13  -4   1      439.51      507.30     69.92 o 
  14  -4   1      189.19      180.24     77.69 o 
 -14  -3   1      399.76      351.15     77.69 o 
 -13  -3   1      706.05      729.49     62.15 o 
 -12  -3   1     1372.39     1423.25     69.92 o 
 -11  -3   1     1584.17     1671.85     69.92 o 
 -10  -3   1     2473.27     2596.34     69.92 o 
  -9  -3   1     4459.18     4728.89     93.23 o 
  -8  -3   1     5958.18     5926.06    100.99 o 
  -7  -3   1     7671.45     7687.26    116.53 o 
  -6  -3   1    14053.97    13512.33    170.91 o 
  -5  -3   1    11215.45    10823.53    155.38 o 
  -4  -3   1    12797.33    12916.45    178.68 o 
  -3  -3   1     8516.37     8406.65    132.07 o 
  -2  -3   1     6086.85     6253.13    100.99 o 
   1  -3   1    25128.23    22802.29    295.22 o 
   2  -3   1    41493.57    40198.25    466.13 o 
   3  -3   1     3628.01     3819.93     62.15 o 
   4  -3   1     9122.50     8812.96    132.07 o 
   5  -3   1    17080.63    17057.24    225.30 o 
   6  -3   1    10864.42    11103.21    155.38 o 
   7  -3   1     5899.79     5636.29     93.23 o 
   8  -3   1     4551.15     4707.91     93.23 o 
   9  -3   1     1901.27     2124.77     69.92 o 
  10  -3   1     1380.53     1422.47     62.15 o 
  11  -3   1     1861.48     1921.23     69.92 o 
  12  -3   1      705.15      752.80     62.15 o 
  13  -3   1      407.84      407.86     54.38 o 
  14  -3   1      369.95      330.18     85.46 o 
 -14  -2   1      162.75       50.50     69.92 o 
 -13  -2   1       41.67      123.52     46.61 o 
 -12  -2   1      124.87      161.59     46.61 o 
 -11  -2   1      352.92      488.66     46.61 o 
 -10  -2   1      155.51      120.42     38.84 o 
  -9  -2   1      239.86      192.67     38.84 o 
  -8  -2   1      467.84      519.73     38.84 o 
  -7  -2   1      386.30      516.63     31.08 o 
  -6  -2   1     1752.23     1864.52     46.61 o 
  -5  -2   1     1228.05     1319.92     38.84 o 
  -4  -2   1     1729.82     1688.94     38.84 o 
  -3  -2   1    28199.60    28491.40    349.60 o 
  -2  -2   1      777.33      647.14     23.31 o 
   2  -2   1     2077.31     1963.96     38.84 o 
   3  -2   1      117.51      102.55     23.31 o 
   4  -2   1      285.27      250.93     23.31 o 
   5  -2   1      750.33      817.28     38.84 o 
   6  -2   1     4602.91     4927.77     85.46 o 
   7  -2   1     2162.91     2224.99     62.15 o 
   8  -2   1      443.00      421.07     38.84 o 
   9  -2   1     1350.98     1499.38     62.15 o 
  10  -2   1     1004.10      988.20     54.38 o 
  11  -2   1      264.37      337.94     54.38 o 
  12  -2   1      287.39      268.02     54.38 o 
  13  -2   1      172.81      242.39     62.15 o 
  14  -2   1       57.02       27.19     62.15 o 
 -14  -1   1      620.99      504.20     69.92 o 
 -13  -1   1     1214.58     1158.33     69.92 o 
 -12  -1   1     1064.18      904.29     54.38 o 
 -11  -1   1     1296.60     1412.37     69.92 o 
 -10  -1   1     4547.11     4427.46    100.99 o 
  -9  -1   1     2908.17     2910.20     77.69 o 
  -8  -1   1     2678.82     2849.61     69.92 o 
  -7  -1   1     9495.93     9530.80    139.84 o 
  -6  -1   1     6098.90     5804.87     93.23 o 
  -5  -1   1    11779.72    11506.41    163.15 o 
  -4  -1   1    17048.66    16124.21    201.99 o 
  -3  -1   1     9306.83     8735.27    116.53 o 
   3  -1   1    13571.39    13315.77    186.45 o 
   4  -1   1     6213.30     6518.82    100.99 o 
   5  -1   1    14328.85    14014.97    194.22 o 
   6  -1   1    11901.89    11838.92    170.91 o 
   7  -1   1     3206.21     3286.99     69.92 o 
   8  -1   1     3854.07     3856.45     77.69 o 
   9  -1   1     3352.84     3384.88     85.46 o 
  10  -1   1      775.94      845.25     54.38 o 
  11  -1   1     1241.19     1284.96     62.15 o 
  12  -1   1     1334.56     1368.09     69.92 o 
  13  -1   1      641.67      615.29     62.15 o 
  14  -1   1      402.55      381.45     85.46 o 
 -14   0   1      104.99      160.81     54.38 o 
 -13   0   1       90.35       98.66     46.61 o 
 -12   0   1      215.54      236.17     54.38 o 
 -11   0   1       18.55       30.30     46.61 o 
 -10   0   1        9.93       72.25     46.61 o 
  -9   0   1       11.26       -4.66     38.84 o 
  -8   0   1        6.71       57.49     31.08 o 
  -7   0   1      139.73      120.42     31.08 o 
  -6   0   1       44.79      135.95     31.08 o 
  -5   0   1      633.61      659.57     31.08 o 
  -4   0   1     2281.23     2552.06     54.38 o 
  -3   0   1      304.91      389.22     23.31 o 
   3   0   1    21505.73    23621.13    287.45 o 
   4   0   1       14.45       23.31     23.31 o 
   5   0   1     3162.11     3489.76     62.15 o 
   6   0   1     2717.85     2851.16     62.15 o 
   7   0   1      343.85      358.92     38.84 o 
   8   0   1     1074.49     1172.32     54.38 o 
   9   0   1      939.44     1001.40     54.38 o 
  10   0   1       52.99      127.41     46.61 o 
  11   0   1      329.90      313.08     46.61 o 
  12   0   1      560.82      682.10     62.15 o 
  13   0   1      121.23      181.79     62.15 o 
  14   0   1       84.39       84.68     69.92 o 
 -14   1   1      625.06      567.90     85.46 o 
 -13   1   1     1105.19     1120.27     85.46 o 
 -12   1   1     1153.87     1151.34     69.92 o 
 -11   1   1     1294.13     1420.14     62.15 o 
 -10   1   1     4145.70     4156.32    100.99 o 
  -9   1   1     2816.78     2890.78     77.69 o 
  -8   1   1     3021.57     3141.71     69.92 o 
  -7   1   1     9637.81     9544.78    132.07 o 
  -6   1   1     6947.86     6414.72    100.99 o 
  -5   1   1    14322.35    13918.63    186.45 o 
  -4   1   1    15772.37    14727.37    186.45 o 
  -3   1   1     4284.82     3879.75     62.15 o 
   3   1   1     9584.28     9468.65    132.07 o 
   4   1   1     6392.27     6675.75    100.99 o 
   5   1   1    15879.42    15500.37    194.22 o 
   6   1   1    11772.80    11663.34    147.61 o 
   7   1   1     4727.44     4707.91     85.46 o 
   8   1   1     3835.26     3886.75     77.69 o 
   9   1   1     3072.32     2970.80     77.69 o 
  10   1   1      834.73      878.65     54.38 o 
  11   1   1     1286.19     1318.37     69.92 o 
  12   1   1     1394.45     1507.93     85.46 o 
  13   1   1      650.62      536.83     85.46 o 
  14   1   1      411.54      219.08     77.69 o 
 -14   2   1      176.93       69.14     54.38 o 
 -13   2   1       41.87      139.84     54.38 o 
 -12   2   1      179.76       97.11     46.61 o 
 -11   2   1      437.73      541.49     46.61 o 
 -10   2   1      236.14      240.83     38.84 o 
  -9   2   1      146.69      103.33     31.08 o 
  -8   2   1      404.32      449.04     38.84 o 
  -7   2   1      329.59      358.92     38.84 o 
  -6   2   1     1644.98     1680.40     46.61 o 
  -5   2   1     1225.43     1237.57     38.84 o 
  -4   2   1     1746.15     1695.16     46.61 o 
  -3   2   1    28420.91    28542.68    357.37 o 
  -2   2   1      775.59      620.73     23.31 o 
   2   2   1     2332.56     2178.38     46.61 o 
   3   2   1      306.26      283.56     23.31 o 
   4   2   1      538.01      554.69     31.08 o 
   5   2   1      536.42      592.76     31.08 o 
   6   2   1     4423.41     4671.40     77.69 o 
   7   2   1     1990.10     2094.48     62.15 o 
   8   2   1      181.02      219.86     38.84 o 
   9   2   1     1275.34     1413.15     54.38 o 
  10   2   1     1145.72     1213.49     62.15 o 
  11   2   1      271.71      285.89     54.38 o 
  12   2   1      341.76      240.06     62.15 o 
  13   2   1      187.22      181.01     77.69 o 
  14   2   1       52.08       40.40     77.69 o 
 -14   3   1      440.62      350.37     77.69 o 
 -13   3   1      748.52      790.87     77.69 o 
 -12   3   1     1655.51     1642.33     85.46 o 
 -11   3   1     1695.77     1618.25     77.69 o 
 -10   3   1     2605.93     2797.56     85.46 o 
  -9   3   1     4105.36     4454.65    108.76 o 
  -8   3   1     5659.86     5544.61    116.53 o 
  -7   3   1     6670.15     6608.17    116.53 o 
  -6   3   1    12537.57    11762.78    178.68 o 
  -5   3   1    11491.20    11074.47    163.15 o 
  -4   3   1    11400.89    11287.33    155.38 o 
  -3   3   1    11690.44    11588.76    155.38 o 
  -2   3   1     9402.57     9735.12    132.07 o 
   1   3   1    29818.12    27726.95    357.37 o 
   2   3   1    39469.50    37444.98    419.52 o 
   3   3   1     2490.36     2872.91     54.38 o 
   4   3   1     8438.04     8114.54    116.53 o 
   5   3   1    15781.07    15417.24    201.99 o 
   6   3   1    10126.39    10550.07    147.61 o 
   7   3   1     5925.17     5496.45    100.99 o 
   8   3   1     4001.34     4296.94     93.23 o 
   9   3   1     1663.23     1714.58     62.15 o 
  10   3   1     1654.14     1775.95     69.92 o 
  11   3   1     1908.20     2037.76     85.46 o 
  12   3   1      730.03      800.97     85.46 o 
  13   3   1      390.03      209.76     77.69 o 
  14   3   1      393.70      315.41     93.23 o 
 -14   4   1      173.96      178.68     77.69 o 
 -13   4   1       52.58      110.32     62.15 o 
 -12   4   1       22.09      -27.97     54.38 o 
 -11   4   1      237.32      222.97     46.61 o 
 -10   4   1      178.05      128.96     54.38 o 
  -9   4   1      439.23      443.60     46.61 o 
  -8   4   1      361.07      417.19     38.84 o 
  -7   4   1      505.21      420.29     46.61 o 
  -6   4   1      878.04     1022.38     46.61 o 
  -5   4   1     1811.72     1765.85     54.38 o 
  -4   4   1     2739.64     2743.95     54.38 o 
  -3   4   1     1641.12     1654.76     38.84 o 
  -2   4   1     8083.76     7909.44    108.76 o 
  -1   4   1      161.38      301.43     15.54 o 
   0   4   1     2067.26     2005.91     38.84 o 
   1   4   1    45644.27    44148.70    512.74 o 
   2   4   1     2062.82     1896.37     46.61 o 
   3   4   1     3589.29     3437.71     69.92 o 
   4   4   1      549.74      487.11     31.08 o 
   5   4   1      229.36      170.14     31.08 o 
   6   4   1     2475.38     2491.46     62.15 o 
   7   4   1     2506.40     2467.38     69.92 o 
   8   4   1      482.50      504.97     46.61 o 
   9   4   1     1036.64      980.43     62.15 o 
  10   4   1      189.34      254.04     46.61 o 
  11   4   1      170.47      188.78     54.38 o 
  12   4   1      113.53      117.31     62.15 o 
  13   4   1      398.91      456.81     85.46 o 
  14   4   1      214.83      186.45     77.69 o 
 -14   5   1      300.67      269.58    100.99 o 
 -13   5   1      564.28      508.86     69.92 o 
 -12   5   1      483.92      490.21     69.92 o 
 -11   5   1     1098.40      920.61     69.92 o 
 -10   5   1     3110.08     3133.95     93.23 o 
  -9   5   1     3123.06     3207.75     93.23 o 
  -8   5   1     3743.62     3701.85     93.23 o 
  -7   5   1     6211.05     6423.27    116.53 o 
  -6   5   1     7052.11     6886.29    116.53 o 
  -5   5   1     8042.60     7875.26    124.30 o 
  -4   5   1     9658.44     9021.16    132.07 o 
  -3   5   1     8080.20     8692.54    124.30 o 
  -2   5   1     5918.94     5679.01     85.46 o 
  -1   5   1    16339.41    15595.15    194.22 o 
   0   5   1     9808.05    10011.69    132.07 o 
   1   5   1    10494.65    10123.56    139.84 o 
   2   5   1    26817.16    26038.01    334.06 o 
   3   5   1    24210.69    23498.38    271.91 o 
   4   5   1    29924.83    31344.12    372.90 o 
   5   5   1    17038.07    16844.38    225.30 o 
   6   5   1    10766.03    11054.27    178.68 o 
   7   5   1     2881.23     2834.07     77.69 o 
   8   5   1     4684.13     4685.38    108.76 o 
   9   5   1     3614.19     3736.03    100.99 o 
  10   5   1     1626.77     1551.44     69.92 o 
  11   5   1     1258.41     1185.52     69.92 o 
  12   5   1      615.78      510.41     85.46 o 
  13   5   1      292.73      440.49     69.92 o 
  14   5   1      213.25      249.38     77.69 o 
 -14   6   1       35.94       52.05    100.99 o 
 -13   6   1       36.88      162.37     69.92 o 
 -12   6   1       66.82      121.19     54.38 o 
 -11   6   1       74.56       55.94     46.61 o 
 -10   6   1       14.91       73.03     46.61 o 
  -9   6   1      232.38      259.48     46.61 o 
  -8   6   1      123.63      101.77     46.61 o 
  -7   6   1      157.75      155.38     38.84 o 
  -6   6   1       97.73       90.90     38.84 o 
  -5   6   1      933.31     1051.90     38.84 o 
  -4   6   1      521.05      508.08     31.08 o 
  -3   6   1     1832.79     1730.12     46.61 o 
  -2   6   1     2179.82     2421.54     54.38 o 
  -1   6   1      984.40      919.05     31.08 o 
   0   6   1     3714.10     3885.19     62.15 o 
   1   6   1     3558.88     3601.63     62.15 o 
   2   6   1     2716.94     2916.42     62.15 o 
   3   6   1     3757.11     3738.36     62.15 o 
   4   6   1     1653.52     1841.21     46.61 o 
   5   6   1     1895.14     1865.30     46.61 o 
   6   6   1     1908.26     1811.69     54.38 o 
   7   6   1      907.88      948.57     54.38 o 
   8   6   1      431.20      508.08     54.38 o 
   9   6   1     1114.44     1118.71     69.92 o 
  10   6   1      104.88       66.81     46.61 o 
  11   6   1      341.95      414.86     62.15 o 
  12   6   1      198.24      206.65     69.92 o 
  13   6   1      168.74      209.76     69.92 o 
  14   6   1      113.76        6.22     93.23 o 
 -13   7   1      735.17      751.25     85.46 o 
 -12   7   1      712.01      834.37     77.69 o 
 -11   7   1     1259.68     1325.36     77.69 o 
 -10   7   1     1923.07     2110.01     85.46 o 
  -9   7   1     3216.55     3398.09     93.23 o 
  -8   7   1     2126.73     2220.33     77.69 o 
  -7   7   1     4530.42     4784.04    108.76 o 
  -6   7   1     5509.36     5361.27    100.99 o 
  -5   7   1     7972.18     7963.83    124.30 o 
  -4   7   1    13193.88    13032.21    194.22 o 
  -3   7   1    11455.49    11524.28    155.38 o 
  -2   7   1     5123.30     5332.52     85.46 o 
  -1   7   1    25670.40    25747.45    279.68 o 
   0   7   1    25273.83    24868.80    264.14 o 
   1   7   1    21967.56    22129.51    248.60 o 
   2   7   1    14380.89    13750.83    194.22 o 
   3   7   1     6440.54     6469.88    100.99 o 
   4   7   1     6649.21     6648.56    100.99 o 
   5   7   1     7116.03     7243.66    116.53 o 
   6   7   1     7986.34     7777.38    132.07 o 
   7   7   1     2552.00     2534.97     69.92 o 
   8   7   1     1823.00     1942.21     69.92 o 
   9   7   1     2118.79     2099.91     69.92 o 
  10   7   1     1270.72     1381.30     77.69 o 
  11   7   1      910.32      800.19     85.46 o 
  12   7   1      702.31      776.88     77.69 o 
  13   7   1      338.37      205.87     69.92 o 
 -13   8   1       68.34       72.25     69.92 o 
 -12   8   1       38.66       12.43     54.38 o 
 -11   8   1      121.30       77.69     54.38 o 
 -10   8   1       57.67       34.18     46.61 o 
  -9   8   1      145.42      112.65     46.61 o 
  -8   8   1      719.08      769.89     46.61 o 
  -7   8   1      545.18      449.82     46.61 o 
  -6   8   1      131.20      159.26     38.84 o 
  -5   8   1      161.64      113.42     31.08 o 
  -4   8   1      203.35      278.12     31.08 o 
  -3   8   1     1181.00     1172.32     38.84 o 
  -2   8   1      770.03      730.27     31.08 o 
  -1   8   1     1387.04     1470.64     31.08 o 
   0   8   1      386.53      373.68     23.31 o 
   1   8   1     2763.69     2998.77     54.38 o 
   2   8   1     2970.82     2967.69     62.15 o 
   3   8   1     3253.03     3426.05     69.92 o 
   4   8   1       11.57       32.63     31.08 o 
   5   8   1     2740.51     2620.43     69.92 o 
   6   8   1      788.53      833.60     46.61 o 
   7   8   1     1380.32     1295.06     54.38 o 
   8   8   1      828.99      839.03     62.15 o 
   9   8   1      717.31      734.93     54.38 o 
  10   8   1      194.95      225.30     46.61 o 
  11   8   1      239.97      249.38     62.15 o 
  12   8   1      141.97      144.50     54.38 o 
  13   8   1      124.65      175.58     62.15 o 
 -13   9   1      371.67      387.66     69.92 o 
 -12   9   1      681.55      750.47     69.92 o 
 -11   9   1     1147.22     1038.69     69.92 o 
 -10   9   1     1361.81     1377.41     69.92 o 
  -9   9   1     2214.51     2335.31     85.46 o 
  -8   9   1     1630.91     1768.96     69.92 o 
  -7   9   1     2841.14     3084.23     85.46 o 
  -6   9   1     3589.23     3569.78     77.69 o 
  -5   9   1     7536.65     7862.83    124.30 o 
  -4   9   1     9865.54     9530.80    147.61 o 
  -3   9   1    12642.93    12494.61    170.91 o 
  -2   9   1    16921.58    16939.15    209.76 o 
  -1   9   1     5915.08     5511.21     85.46 o 
   0   9   1     4206.82     4323.35     62.15 o 
   1   9   1     8733.78     9086.42    116.53 o 
   2   9   1     4822.12     4580.50     85.46 o 
   3   9   1     8415.84     7879.92    124.30 o 
   4   9   1     7187.20     7245.99    108.76 o 
   5   9   1     5378.76     5297.56    100.99 o 
   6   9   1     2890.92     2705.88     77.69 o 
   7   9   1     2836.06     2865.92     77.69 o 
   8   9   1     1966.80     1950.75     69.92 o 
   9   9   1     1407.33     1500.16     69.92 o 
  10   9   1     1142.91     1086.86     62.15 o 
  11   9   1      892.74     1025.49     69.92 o 
  12   9   1      444.60      398.54     69.92 o 
  13   9   1      287.03      204.32    108.76 o 
 -13  10   1       53.77       83.90     85.46 o 
 -12  10   1       69.34       42.73     54.38 o 
 -11  10   1       77.84       45.84     54.38 o 
 -10  10   1       51.82      -12.43     46.61 o 
  -9  10   1       35.28       66.04     38.84 o 
  -8  10   1       84.59      105.66     38.84 o 
  -7  10   1       23.20       23.31     38.84 o 
  -6  10   1      293.67      302.21     46.61 o 
  -5  10   1       15.97       29.52     31.08 o 
  -4  10   1      344.49      337.17     38.84 o 
  -3  10   1      206.00      198.88     31.08 o 
  -2  10   1     1056.17     1062.00     38.84 o 
  -1  10   1      309.46      290.55     23.31 o 
   0  10   1     1558.07     1562.31     38.84 o 
   1  10   1      188.05      159.26     23.31 o 
   2  10   1      368.15      469.24     38.84 o 
   3  10   1      952.11      943.14     46.61 o 
   4  10   1      728.63      623.84     38.84 o 
   5  10   1      601.47      488.66     38.84 o 
   6  10   1      109.87      173.24     46.61 o 
   7  10   1      864.67      897.30     62.15 o 
   8  10   1      185.63       94.00     38.84 o 
   9  10   1      383.52      286.67     54.38 o 
  10  10   1      281.97      213.64     54.38 o 
  11  10   1      248.74      183.34     77.69 o 
  12  10   1      145.81      177.13     62.15 o 
 -12  11   1      355.01      475.45     69.92 o 
 -11  11   1      763.52      839.81     69.92 o 
 -10  11   1      920.63     1041.80     85.46 o 
  -9  11   1     1569.82     1495.50     69.92 o 
  -8  11   1     2219.80     2235.87     77.69 o 
  -7  11   1     2017.84     1988.04     69.92 o 
  -6  11   1     3747.79     3753.90     93.23 o 
  -5  11   1     4511.80     4411.14     93.23 o 
  -4  11   1     3717.00     3806.73     77.69 o 
  -3  11   1     3438.72     3360.80     77.69 o 
  -2  11   1     4784.21     4421.24     85.46 o 
  -1  11   1     7271.77     7369.51    108.76 o 
   0  11   1     7696.10     8092.01    108.76 o 
   1  11   1     6344.78     6379.76     93.23 o 
   2  11   1     2495.37     2453.40     62.15 o 
   3  11   1     1955.80     2270.83     62.15 o 
   4  11   1     2766.46     2691.90     62.15 o 
   5  11   1     4144.27     4288.39     85.46 o 
   6  11   1     3432.18     3432.27     93.23 o 
   7  11   1     3108.10     3194.54     93.23 o 
   8  11   1     1500.02     1461.32     62.15 o 
   9  11   1      829.09      750.47     62.15 o 
  10  11   1     1083.42     1100.07     77.69 o 
  11  11   1      619.43      557.80     69.92 o 
  12  11   1      283.47      316.97     85.46 o 
 -12  12   1       76.28       88.56     85.46 o 
 -11  12   1       22.36       48.94     54.38 o 
 -10  12   1       77.90       23.31     54.38 o 
  -9  12   1      103.84      111.87     46.61 o 
  -8  12   1      104.64      106.43     46.61 o 
  -7  12   1       70.74       13.21     38.84 o 
  -6  12   1       87.46       31.85     38.84 o 
  -5  12   1      178.93      237.73     38.84 o 
  -4  12   1      477.73      497.98     46.61 o 
  -3  12   1      891.65      804.07     46.61 o 
  -2  12   1     1205.57     1109.39     46.61 o 
  -1  12   1      731.51      710.85     31.08 o 
   0  12   1      157.88      224.52     31.08 o 
   1  12   1      127.62      138.29     31.08 o 
   2  12   1      466.43      417.96     46.61 o 
   3  12   1      390.93      480.89     46.61 o 
   4  12   1      144.71      157.71     38.84 o 
   5  12   1      186.94      231.51     38.84 o 
   6  12   1      306.95      309.20     46.61 o 
   7  12   1      569.83      432.72     46.61 o 
   8  12   1      358.44      320.08     54.38 o 
   9  12   1      284.56      348.04     62.15 o 
  10  12   1      149.64      184.90     62.15 o 
  11  12   1      198.43      170.91     69.92 o 
  12  12   1      161.02       56.71    100.99 o 
 -11  13   1      416.15      509.64     77.69 o 
 -10  13   1      604.33      666.57     69.92 o 
  -9  13   1      889.93      986.64     69.92 o 
  -8  13   1     1079.40     1173.87     69.92 o 
  -7  13   1     1622.98     1679.62     69.92 o 
  -6  13   1     2711.80     2688.79     69.92 o 
  -5  13   1     3053.67     2977.79     77.69 o 
  -4  13   1     4442.23     4603.03    100.99 o 
  -3  13   1     3065.56     3494.42     85.46 o 
  -2  13   1     3039.25     2922.63     77.69 o 
  -1  13   1     2624.21     2668.59     54.38 o 
   0  13   1     4024.91     4108.16     77.69 o 
   1  13   1     3278.59     3249.70     69.92 o 
   2  13   1     4335.66     4114.37    100.99 o 
   3  13   1     4032.47     4251.10    100.99 o 
   4  13   1     2597.04     2705.88     69.92 o 
   5  13   1     1803.32     1828.01     62.15 o 
   6  13   1     1461.20     1594.94     62.15 o 
   7  13   1     1004.24     1165.32     62.15 o 
   8  13   1     1027.27     1018.49     69.92 o 
   9  13   1      966.56     1047.24     69.92 o 
  10  13   1      757.63      741.92     85.46 o 
  11  13   1      363.80      209.76     62.15 o 
 -11  14   1        3.06       10.10     77.69 o 
 -10  14   1        7.30       72.25     62.15 o 
  -9  14   1        4.74       39.62     46.61 o 
  -8  14   1        9.91       82.35     54.38 o 
  -7  14   1       63.32       97.11     46.61 o 
  -6  14   1       65.00       98.66     38.84 o 
  -5  14   1        3.92       55.16     38.84 o 
  -4  14   1       25.91       59.82     38.84 o 
  -3  14   1      284.05      431.95     46.61 o 
  -2  14   1      257.72      229.96     38.84 o 
  -1  14   1      106.39      120.42     31.08 o 
   0  14   1      159.72      184.90     31.08 o 
   1  14   1      533.71      586.55     38.84 o 
   2  14   1      738.71      712.40     46.61 o 
   3  14   1      202.96      147.61     46.61 o 
   4  14   1      557.75      503.42     46.61 o 
   5  14   1      557.83      592.76     46.61 o 
   6  14   1      146.36      180.24     46.61 o 
   7  14   1      103.64      106.43     46.61 o 
   8  14   1      224.10      226.07     46.61 o 
   9  14   1       79.71       60.60     62.15 o 
  10  14   1       71.08       62.15     62.15 o 
  11  14   1       75.97        7.77     85.46 o 
 -10  15   1      261.51      316.19    100.99 o 
  -9  15   1      494.00      317.75     62.15 o 
  -8  15   1      843.92      880.99     69.92 o 
  -7  15   1     1253.27     1379.74     62.15 o 
  -6  15   1     2102.36     2257.62     69.92 o 
  -5  15   1     1816.01     1992.70     69.92 o 
  -4  15   1     1483.93     1596.49     62.15 o 
  -3  15   1     1832.11     1915.02     69.92 o 
  -2  15   1     3290.81     3394.98     93.23 o 
  -1  15   1     2248.04     2177.60     54.38 o 
   0  15   1     3139.85     3241.93     77.69 o 
   1  15   1     2406.82     2639.07     62.15 o 
   2  15   1     1743.16     1828.01     69.92 o 
   3  15   1      888.74      961.00     54.38 o 
   4  15   1     1489.94     1602.71     69.92 o 
   5  15   1     1033.25     1050.35     54.38 o 
   6  15   1     1432.37     1346.34     62.15 o 
   7  15   1     1037.34     1074.43     69.92 o 
   8  15   1      499.07      511.97     69.92 o 
   9  15   1      407.12      472.34     62.15 o 
  10  15   1      327.68      202.77     77.69 o 
  -9  16   1        0.64       50.50     54.38 o 
  -8  16   1        0.38        8.55     54.38 o 
  -7  16   1       33.70      167.81     62.15 o 
  -6  16   1      129.29       83.90     38.84 o 
  -5  16   1      169.67      154.60     38.84 o 
  -4  16   1       17.89       45.84     38.84 o 
  -3  16   1       38.61       70.70     46.61 o 
  -2  16   1      228.91      276.57     46.61 o 
  -1  16   1       94.12       81.57     38.84 o 
   0  16   1       66.23       73.03     31.08 o 
   1  16   1       44.49        8.55     38.84 o 
   2  16   1       13.45       45.06     46.61 o 
   3  16   1       37.46        8.55     38.84 o 
   4  16   1      106.24      153.82     38.84 o 
   5  16   1      159.41      139.84     38.84 o 
   6  16   1      153.25      112.65     46.61 o 
   7  16   1      105.27      156.15     46.61 o 
   8  16   1       93.93      111.09     54.38 o 
   9  16   1       30.31       31.08     62.15 o 
  -9  17   1      485.09      349.60    116.53 o 
  -8  17   1      625.53      646.37     69.92 o 
  -7  17   1      446.94      472.34     69.92 o 
  -6  17   1      492.80      421.85     46.61 o 
  -5  17   1      889.03      783.10     54.38 o 
  -4  17   1      862.20      856.90     54.38 o 
  -3  17   1     1358.40     1324.59     62.15 o 
  -2  17   1     1518.61     1465.98     62.15 o 
  -1  17   1     1273.90     1295.84     54.38 o 
   0  17   1     1427.35     1445.78     54.38 o 
   1  17   1     1697.75     1681.17     62.15 o 
   2  17   1     1158.72     1312.93     54.38 o 
   3  17   1      932.60      908.95     54.38 o 
   4  17   1      964.97      945.47     54.38 o 
   5  17   1      687.18      685.21     54.38 o 
   6  17   1      503.61      539.93     54.38 o 
   7  17   1      641.16      582.66     62.15 o 
   8  17   1      364.94      418.74     69.92 o 
  -8  18   1       14.66      122.75    108.76 o 
  -7  18   1       19.33      -54.38     54.38 o 
  -6  18   1        3.37      -18.65     46.61 o 
  -5  18   1        9.14       41.17     46.61 o 
  -4  18   1        6.11      -13.98     38.84 o 
  -3  18   1        0.64       53.60     46.61 o 
  -2  18   1       30.25       42.73     46.61 o 
  -1  18   1       33.42       64.48     38.84 o 
   0  18   1       16.30        9.32     31.08 o 
   1  18   1        1.29        6.22     38.84 o 
   2  18   1       37.45       27.97     38.84 o 
   3  18   1       43.20       40.40     46.61 o 
   4  18   1       21.63       83.13     46.61 o 
   5  18   1        4.87      -19.42     38.84 o 
   6  18   1       38.37       91.67     46.61 o 
   7  18   1      100.85      159.26     77.69 o 
  -6  19   1      538.33      530.61     77.69 o 
  -5  19   1      805.86      829.71     62.15 o 
  -4  19   1      789.94      698.42     69.92 o 
  -3  19   1      872.47      880.99     62.15 o 
  -2  19   1      723.04      761.35     54.38 o 
  -1  19   1      568.02      563.24     46.61 o 
   0  19   1      424.94      487.88     38.84 o 
   1  19   1      366.34      400.87     46.61 o 
   2  19   1      335.07      383.00     54.38 o 
   3  19   1      525.78      496.43     46.61 o 
   4  19   1      663.22      741.92     54.38 o 
   5  19   1      609.45      617.62     54.38 o 
   6  19   1      486.00      428.84     85.46 o 
  -5  20   1        4.09       17.09     77.69 o 
  -4  20   1        1.69       61.37     77.69 o 
  -3  20   1       15.30      -20.98     46.61 o 
  -2  20   1       51.04      136.73     54.38 o 
  -1  20   1       45.91      -19.42     54.38 o 
   0  20   1        9.87       28.74     54.38 o 
   1  20   1        5.25        6.22     62.15 o 
   2  20   1       40.84       97.89     46.61 o 
   3  20   1       38.79       -9.32     46.61 o 
   4  20   1       96.43      103.33     62.15 o 
   5  20   1       70.67       89.34     77.69 o 
  -3  21   1      436.64      302.21     93.23 o 
  -2  21   1      431.26      224.52     93.23 o 
  -1  21   1      427.21      529.06    108.76 o 
   0  21   1      443.49      453.70    108.76 o 
   1  21   1      481.91      459.91    108.76 o 
   2  21   1      384.59      313.86     93.23 o 
  -2 -21   2        0.44      -20.20     85.46 o 
  -1 -21   2        1.06       84.68    108.76 o 
   0 -21   2       16.31       78.47    108.76 o 
   1 -21   2       69.30        9.32     85.46 o 
   2 -21   2       81.17      162.37     93.23 o 
  -5 -20   2      299.76      214.42    100.99 o 
  -4 -20   2      455.10      365.91     93.23 o 
  -3 -20   2      510.21      408.64    100.99 o 
  -2 -20   2      337.54      348.04     62.15 o 
  -1 -20   2      348.53      362.03     62.15 o 
   0 -20   2      339.42      410.97     69.92 o 
   1 -20   2      433.73      485.55     69.92 o 
   2 -20   2      533.99      430.39     69.92 o 
   3 -20   2      581.90      597.42     69.92 o 
   4 -20   2      355.25      320.08    108.76 o 
  -6 -19   2        2.32       90.90     93.23 o 
  -5 -19   2       30.55       96.33     85.46 o 
  -4 -19   2       44.34       69.92     77.69 o 
  -3 -19   2      106.99      111.09     62.15 o 
  -2 -19   2      138.61      227.63     54.38 o 
  -1 -19   2       29.64       66.04     54.38 o 
   0 -19   2        8.32       19.42     54.38 o 
   1 -19   2       17.49       59.82     46.61 o 
   2 -19   2       14.16       27.19     62.15 o 
   3 -19   2       31.64      101.77     69.92 o 
   4 -19   2       53.97      135.95     93.23 o 
   5 -19   2       85.18       76.13     93.23 o 
   6 -19   2       80.62       48.17     93.23 o 
  -8 -18   2      414.18      158.48    116.53 o 
  -7 -18   2      576.32      557.03    108.76 o 
  -6 -18   2      795.24      787.76     93.23 o 
  -5 -18   2      719.94      849.91     93.23 o 
  -4 -18   2      536.06      628.50     69.92 o 
  -3 -18   2      783.11      792.42     77.69 o 
  -2 -18   2      857.64      858.46     69.92 o 
  -1 -18   2     1326.42     1392.17     77.69 o 
   0 -18   2     1530.48     1701.37     85.46 o 
   1 -18   2      901.66      891.86     62.15 o 
   2 -18   2      447.67      486.33     54.38 o 
   3 -18   2      533.38      557.03     62.15 o 
   4 -18   2      570.89      693.76     69.92 o 
   5 -18   2      593.50      692.20     93.23 o 
   6 -18   2      632.69      675.89     77.69 o 
   7 -18   2      462.41      384.56    147.61 o 
  -8 -17   2       33.74       47.39     85.46 o 
  -7 -17   2        9.94      100.22     85.46 o 
  -6 -17   2        1.89        8.55     46.61 o 
  -5 -17   2        0.78       18.65     54.38 o 
  -4 -17   2       17.94       55.94     54.38 o 
  -3 -17   2       45.62       75.36     38.84 o 
  -2 -17   2       53.87       85.46     46.61 o 
  -1 -17   2       41.34       37.29     54.38 o 
   0 -17   2       88.66       66.81     46.61 o 
   1 -17   2       83.39      115.76     46.61 o 
   2 -17   2      197.05      229.18     54.38 o 
   3 -17   2      348.87      388.44     69.92 o 
   4 -17   2      378.52      290.55     62.15 o 
   5 -17   2       81.22       67.59     54.38 o 
   6 -17   2      191.95      226.85     62.15 o 
   7 -17   2      137.03      283.56     69.92 o 
   8 -17   2      112.88       51.27     77.69 o 
  -9 -16   2      491.84      616.07    100.99 o 
  -8 -16   2      473.15      483.22     77.69 o 
  -7 -16   2      589.38      490.21     46.61 o 
  -6 -16   2      910.34      886.42     69.92 o 
  -5 -16   2     1132.39     1142.79     77.69 o 
  -4 -16   2     1414.79     1291.18     69.92 o 
  -3 -16   2     1554.61     1728.56     69.92 o 
  -2 -16   2     1208.53     1239.91     62.15 o 
  -1 -16   2      790.73      906.62     62.15 o 
   0 -16   2     1576.91     1710.70     77.69 o 
   1 -16   2     1095.73     1155.22     62.15 o 
   2 -16   2     1620.85     1458.21     62.15 o 
   3 -16   2     1289.05     1239.13     77.69 o 
   4 -16   2     1498.55     1475.30     85.46 o 
   5 -16   2      846.39      820.39     69.92 o 
   6 -16   2      583.10      626.17     77.69 o 
   7 -16   2      717.91      851.46     85.46 o 
   8 -16   2      374.01      511.97     69.92 o 
   9 -16   2      446.43      524.40    108.76 o 
 -10 -15   2        9.39       67.59    116.53 o 
  -9 -15   2       17.67      -31.08     69.92 o 
  -8 -15   2       24.84       62.15     69.92 o 
  -7 -15   2       61.26       51.27     38.84 o 
  -6 -15   2       25.63        0.00     46.61 o 
  -5 -15   2       22.92       31.08     46.61 o 
  -4 -15   2       67.27       98.66     54.38 o 
  -3 -15   2      158.75      281.23     46.61 o 
  -2 -15   2      111.27      188.01     46.61 o 
  -1 -15   2        0.34       53.60     46.61 o 
   0 -15   2      151.72      108.76     46.61 o 
   1 -15   2      191.82      207.43     46.61 o 
   2 -15   2      329.88      400.87     46.61 o 
   3 -15   2      169.81      121.97     46.61 o 
   4 -15   2      554.64      644.81     62.15 o 
   5 -15   2      124.00      107.21     54.38 o 
   6 -15   2      215.57      259.48     62.15 o 
   7 -15   2      175.06      204.32     54.38 o 
   8 -15   2      153.31      236.17     69.92 o 
   9 -15   2      123.88       83.13     69.92 o 
  10 -15   2      152.44       45.06     85.46 o 
 -11 -14   2      307.57      253.26    100.99 o 
 -10 -14   2      507.10      434.28    108.76 o 
  -9 -14   2      723.44      697.64     54.38 o 
  -8 -14   2      858.81      896.52     62.15 o 
  -7 -14   2     1578.39     1594.94     69.92 o 
  -6 -14   2     1367.61     1364.98     69.92 o 
  -5 -14   2     1561.61     1637.67     62.15 o 
  -4 -14   2     2672.07     2884.57    100.99 o 
  -3 -14   2     2443.58     2169.83     69.92 o 
  -2 -14   2     3651.21     4007.94    100.99 o 
  -1 -14   2     4132.44     4221.58    100.99 o 
   0 -14   2     6203.77     6347.91    132.07 o 
   1 -14   2     4638.88     4736.65    116.53 o 
   2 -14   2     5604.98     6022.40    132.07 o 
   3 -14   2     1736.23     1452.77     69.92 o 
   4 -14   2     1411.55     1488.51     69.92 o 
   5 -14   2     1392.94     1304.39     77.69 o 
   6 -14   2     1620.16     1782.17     85.46 o 
   7 -14   2      735.10      761.35     69.92 o 
   8 -14   2      407.37      452.15     77.69 o 
   9 -14   2      543.84      611.41     85.46 o 
  10 -14   2      291.50      307.65     93.23 o 
 -11 -13   2       16.98       15.54    100.99 o 
 -10 -13   2       39.09       73.03     69.92 o 
  -9 -13   2       38.58       98.66     54.38 o 
  -8 -13   2      146.82      195.00     46.61 o 
  -7 -13   2        6.75       27.19     38.84 o 
  -6 -13   2       28.04       84.68     46.61 o 
  -5 -13   2        8.60       44.28     46.61 o 
  -4 -13   2      116.54      139.84     54.38 o 
  -3 -13   2       35.80       39.62     46.61 o 
  -2 -13   2      477.16      427.29     46.61 o 
  -1 -13   2      552.71      480.89     46.61 o 
   0 -13   2      486.56      379.12     38.84 o 
   1 -13   2       79.03      110.32     38.84 o 
   2 -13   2      527.43      550.81     46.61 o 
   3 -13   2        5.73      -27.97     46.61 o 
   4 -13   2      504.98      609.08     54.38 o 
   5 -13   2      243.45      257.93     46.61 o 
   6 -13   2      261.84      252.49     54.38 o 
   7 -13   2      334.50      323.96     62.15 o 
   8 -13   2      656.50      574.12    100.99 o 
   9 -13   2      306.12      234.62     38.84 o 
  10 -13   2      292.41      257.15     77.69 o 
  11 -13   2      269.16      348.82     93.23 o 
 -12 -12   2      234.68      111.87     77.69 o 
 -11 -12   2      543.33      396.99     62.15 o 
 -10 -12   2      803.23      925.27     69.92 o 
  -9 -12   2      914.55     1064.33     62.15 o 
  -8 -12   2     1036.85     1091.52     62.15 o 
  -7 -12   2     1681.64     1788.38     69.92 o 
  -6 -12   2     3089.72     2998.77     93.23 o 
  -5 -12   2     4411.45     4474.07    100.99 o 
  -4 -12   2     3932.20     4084.07    100.99 o 
  -3 -12   2     2482.75     2469.71     77.69 o 
  -2 -12   2     2487.96     2533.42     69.92 o 
  -1 -12   2     2743.93     2682.58     77.69 o 
   0 -12   2     5269.38     5151.51     93.23 o 
   1 -12   2     2374.52     2346.96     69.92 o 
   2 -12   2     1969.61     1935.99     62.15 o 
   3 -12   2     4358.88     4366.08    100.99 o 
   4 -12   2     3408.76     3213.96     93.23 o 
   5 -12   2     3006.34     3123.85     93.23 o 
   6 -12   2     2732.48     2597.90     85.46 o 
   7 -12   2     1702.18     1675.74     62.15 o 
   8 -12   2     1802.79     1858.30     69.92 o 
   9 -12   2     1232.95     1201.06     85.46 o 
  10 -12   2      654.64      551.59     69.92 o 
  11 -12   2      379.42      356.59     77.69 o 
 -12 -11   2       13.05       67.59    116.53 o 
 -11 -11   2       39.75      -41.17     54.38 o 
 -10 -11   2       81.95       20.20     46.61 o 
  -9 -11   2        7.00       52.05     46.61 o 
  -8 -11   2        5.48       30.30     38.84 o 
  -7 -11   2      514.24      575.67     54.38 o 
  -6 -11   2      405.75      421.85     54.38 o 
  -5 -11   2      315.32      344.94     46.61 o 
  -4 -11   2       35.56       81.57     38.84 o 
  -3 -11   2      160.00      142.17     38.84 o 
  -2 -11   2      856.27      893.42     46.61 o 
  -1 -11   2      193.82      176.35     31.08 o 
   0 -11   2      561.67      501.87     38.84 o 
   1 -11   2       52.64       10.10     31.08 o 
   2 -11   2     1215.54     1174.65     38.84 o 
   3 -11   2      286.54      265.69     46.61 o 
   4 -11   2       34.21       66.04     46.61 o 
   5 -11   2      165.49      180.24     46.61 o 
   6 -11   2      985.03     1023.93     46.61 o 
   7 -11   2      819.86      755.13     46.61 o 
   8 -11   2      641.30      603.64     62.15 o 
   9 -11   2      426.47      417.19     69.92 o 
  10 -11   2      268.35      324.74     77.69 o 
  11 -11   2      192.85      195.77     69.92 o 
  12 -11   2      212.18      186.45     93.23 o 
 -13 -10   2      354.06      148.38    108.76 o 
 -12 -10   2      494.00      433.50     77.69 o 
 -11 -10   2      899.36      816.50     85.46 o 
 -10 -10   2     1101.19     1088.41     69.92 o 
  -9 -10   2     1741.64     1725.46     77.69 o 
  -8 -10   2     1086.65     1101.62     62.15 o 
  -7 -10   2     1848.56     1821.79     69.92 o 
  -6 -10   2     4415.34     4368.41    100.99 o 
  -5 -10   2     4961.80     4756.08    108.76 o 
  -4 -10   2     6002.05     6455.12    108.76 o 
  -3 -10   2     5015.99     5303.00     85.46 o 
  -2 -10   2     7686.78     7774.27    116.53 o 
  -1 -10   2     7844.89     7636.76    116.53 o 
   0 -10   2     9020.25     9077.88    124.30 o 
   1 -10   2    14123.30    14196.76    186.45 o 
   2 -10   2     6393.49     6156.02     93.23 o 
   3 -10   2     5214.27     5355.05     93.23 o 
   4 -10   2     4345.86     4177.30     85.46 o 
   5 -10   2     3007.10     2897.77     69.92 o 
   6 -10   2     2242.86     2249.08     69.92 o 
   7 -10   2     2300.16     2344.63     69.92 o 
   8 -10   2     1565.00     1497.83     77.69 o 
   9 -10   2     1091.02     1223.59     77.69 o 
  10 -10   2     1239.81     1234.47     85.46 o 
  11 -10   2      617.39      734.15     85.46 o 
  12 -10   2      327.85      261.81     93.23 o 
 -13  -9   2        7.72      -61.37    100.99 o 
 -12  -9   2       80.37       23.31     54.38 o 
 -11  -9   2      119.03      156.15     62.15 o 
 -10  -9   2       27.77       27.97     54.38 o 
  -9  -9   2       99.06      179.46     46.61 o 
  -8  -9   2       90.47      125.86     38.84 o 
  -7  -9   2       32.39        5.44     38.84 o 
  -6  -9   2      232.55      250.93     38.84 o 
  -5  -9   2      344.44      306.09     38.84 o 
  -4  -9   2      691.78      604.41     46.61 o 
  -3  -9   2      917.71      930.71     38.84 o 
  -2  -9   2      670.41      576.45     31.08 o 
  -1  -9   2       59.58       12.43     23.31 o 
   0  -9   2      397.12      353.48     31.08 o 
   1  -9   2     1038.48     1065.11     38.84 o 
   2  -9   2      427.64      407.86     23.31 o 
   3  -9   2      770.97      665.01     31.08 o 
   4  -9   2      661.08      635.49     38.84 o 
   5  -9   2     1980.52     1877.73     62.15 o 
   6  -9   2     1310.13     1226.70     54.38 o 
   7  -9   2     1974.37     1818.68     85.46 o 
   8  -9   2     1084.35     1100.84     62.15 o 
   9  -9   2      844.84      762.90     54.38 o 
  10  -9   2      560.61      672.78     62.15 o 
  11  -9   2      484.30      373.68     69.92 o 
  12  -9   2      313.44      391.55     85.46 o 
  13  -9   2      155.48       20.98    116.53 o 
 -13  -8   2      552.73      529.83     77.69 o 
 -12  -8   2      435.77      525.17     69.92 o 
 -11  -8   2     1496.59     1556.87     77.69 o 
 -10  -8   2      999.98     1048.79     69.92 o 
  -9  -8   2     1541.24     1556.87     69.92 o 
  -8  -8   2     1899.28     2047.86     69.92 o 
  -7  -8   2     4407.50     4583.61     93.23 o 
  -6  -8   2     3318.00     3439.26     85.46 o 
  -5  -8   2     6367.77     6334.70    108.76 o 
  -4  -8   2     6924.08     6675.75    116.53 o 
  -3  -8   2     8887.15     9365.32    132.07 o 
  -2  -8   2     7207.55     6848.22    108.76 o 
  -1  -8   2    13013.48    12830.22    178.68 o 
   0  -8   2     5363.35     5242.41     85.46 o 
   1  -8   2     9800.89     9477.20    124.30 o 
   2  -8   2    10973.04    10008.58    132.07 o 
   3  -8   2     4050.64     4051.44     69.92 o 
   4  -8   2     8845.17     8618.74    139.84 o 
   5  -8   2     8393.52     8523.96    155.38 o 
   6  -8   2     4791.74     5027.21    108.76 o 
   7  -8   2     3837.51     3734.48    100.99 o 
   8  -8   2     2973.43     2892.34     93.23 o 
   9  -8   2     1199.42     1178.53     69.92 o 
  10  -8   2     1135.42     1093.07     69.92 o 
  11  -8   2     1146.39     1128.81     93.23 o 
  12  -8   2      521.82      543.82     85.46 o 
  13  -8   2      258.92      163.15    108.76 o 
 -13  -7   2       27.73      113.42     69.92 o 
 -12  -7   2       36.41       30.30     62.15 o 
 -11  -7   2        2.04       20.20     54.38 o 
 -10  -7   2      222.25      242.39     46.61 o 
  -9  -7   2      100.82      180.24     46.61 o 
  -8  -7   2        2.78       25.64     46.61 o 
  -7  -7   2      210.72      222.97     38.84 o 
  -6  -7   2       37.79       85.46     38.84 o 
  -5  -7   2      684.02      679.00     46.61 o 
  -4  -7   2     2003.19     2176.05     46.61 o 
  -3  -7   2     2559.84     2645.29     54.38 o 
  -2  -7   2      480.78      591.98     31.08 o 
  -1  -7   2     1328.29     1225.14     38.84 o 
   0  -7   2      192.18      163.15     23.31 o 
   1  -7   2     8394.36     8735.27    124.30 o 
   2  -7   2     6413.53     6297.41    100.99 o 
   3  -7   2     4844.54     5447.50     93.23 o 
   4  -7   2      934.09      842.92     46.61 o 
   5  -7   2     3184.11     3154.92     85.46 o 
   6  -7   2      670.93      687.54     38.84 o 
   7  -7   2     1432.13     1274.86     62.15 o 
   8  -7   2     1153.32     1239.91     62.15 o 
   9  -7   2      469.95      358.14     54.38 o 
  10  -7   2      136.47      180.24     54.38 o 
  11  -7   2      515.49      637.82     69.92 o 
  12  -7   2      215.89      274.24     69.92 o 
  13  -7   2      201.74      207.43     93.23 o 
 -14  -6   2      425.06      276.57     85.46 o 
 -13  -6   2      584.26      556.25     77.69 o 
 -12  -6   2      548.87      511.97     69.92 o 
 -11  -6   2     2696.03     2685.68     93.23 o 
 -10  -6   2     3072.65     3120.74     93.23 o 
  -9  -6   2     2943.86     3129.28     93.23 o 
  -8  -6   2     3114.01     3272.23     85.46 o 
  -7  -6   2     4960.61     5355.83    100.99 o 
  -6  -6   2     2642.83     2500.79     54.38 o 
  -5  -6   2    14526.26    15212.92    194.22 o 
  -4  -6   2    19545.95    19141.62    240.83 o 
  -3  -6   2    28052.72    28592.40    341.83 o 
  -2  -6   2    14662.95    15281.29    217.53 o 
  -1  -6   2    17504.13    17987.17    248.60 o 
   0  -6   2    11495.15    11201.88    163.15 o 
   1  -6   2    14200.42    13523.20    170.91 o 
   2  -6   2    24794.16    25397.08    310.75 o 
   3  -6   2    12339.43    12015.27    178.68 o 
   4  -6   2     9417.43     9313.27    163.15 o 
   5  -6   2     7782.72     7587.82    124.30 o 
   6  -6   2     3812.80     3886.75     93.23 o 
   7  -6   2     3703.25     3620.27     93.23 o 
   8  -6   2     3016.90     2982.45     93.23 o 
   9  -6   2     2644.77     2647.62     77.69 o 
  10  -6   2     1291.09     1295.06     62.15 o 
  11  -6   2      776.36      759.79     62.15 o 
  12  -6   2      360.57      518.96     69.92 o 
  13  -6   2      342.17      337.17     77.69 o 
 -14  -5   2       21.19       45.84     62.15 o 
 -13  -5   2       25.16       62.93     62.15 o 
 -12  -5   2      172.58      120.42     54.38 o 
 -11  -5   2      159.84      199.66     54.38 o 
 -10  -5   2      188.36      156.15     46.61 o 
  -9  -5   2       67.51      113.42     38.84 o 
  -8  -5   2       90.81      149.94     46.61 o 
  -7  -5   2      743.66      734.15     46.61 o 
  -6  -5   2       78.88       87.01     31.08 o 
  -5  -5   2      456.75      520.51     31.08 o 
  -4  -5   2     2773.21     2467.38     54.38 o 
  -3  -5   2     4010.35     3467.23     69.92 o 
  -2  -5   2     2644.67     2674.81     62.15 o 
  -1  -5   2     1910.85     2074.28     46.61 o 
   0  -5   2      162.21      189.56     15.54 o 
   1  -5   2     2892.11     2670.92     54.38 o 
   2  -5   2     2261.13     2458.83     54.38 o 
   3  -5   2     2910.51     2821.64     69.92 o 
   4  -5   2      152.50      212.09     31.08 o 
   5  -5   2      618.43      656.47     31.08 o 
   6  -5   2      586.96      508.08     38.84 o 
   7  -5   2     1440.35     1586.40     46.61 o 
   8  -5   2     1415.11     1502.49     54.38 o 
   9  -5   2     1431.96     1506.38     54.38 o 
  10  -5   2      117.63      147.61     38.84 o 
  11  -5   2      784.91      740.37     46.61 o 
  12  -5   2      506.56      521.29     69.92 o 
  13  -5   2      174.81      193.44     69.92 o 
  14  -5   2      165.58      -27.97     62.15 o 
 -14  -4   2      344.91      210.54     69.92 o 
 -13  -4   2      490.21      424.18     69.92 o 
 -12  -4   2     1169.47     1238.35     85.46 o 
 -11  -4   2     2398.47     2360.95     77.69 o 
 -10  -4   2     2535.37     2566.82     77.69 o 
  -9  -4   2     5077.51     5348.06    108.76 o 
  -8  -4   2     5796.47     6056.58    116.53 o 
  -7  -4   2     6075.95     5902.76    108.76 o 
  -6  -4   2     3663.26     3493.64     77.69 o 
  -5  -4   2     6037.21     5890.33    100.99 o 
  -4  -4   2     5860.76     6110.18     93.23 o 
  -3  -4   2    12505.75    11957.00    155.38 o 
  -2  -4   2     9167.93     9928.56    139.84 o 
  -1  -4   2      984.96     1253.11     31.08 o 
   0  -4   2     5942.10     5163.16     93.23 o 
   1  -4   2    51253.04    49948.91    590.43 o 
   2  -4   2    21544.97    21362.73    287.45 o 
   3  -4   2    12720.65    12162.10    170.91 o 
   4  -4   2    11018.19    11427.95    163.15 o 
   5  -4   2    12686.34    12620.46    170.91 o 
   6  -4   2    11278.95    10983.57    155.38 o 
   7  -4   2     8629.78     8993.20    139.84 o 
   8  -4   2     3367.88     3411.29     85.46 o 
   9  -4   2     1336.46     1292.73     62.15 o 
  10  -4   2     1786.06     1825.67     69.92 o 
  11  -4   2     1481.04     1606.59     69.92 o 
  12  -4   2      354.83      466.13     62.15 o 
  13  -4   2      398.86      406.31     62.15 o 
  14  -4   2      260.91      152.27     77.69 o 
 -14  -3   2       58.28       30.30     77.69 o 
 -13  -3   2       40.23      104.10     54.38 o 
 -12  -3   2      211.23      226.07     46.61 o 
 -11  -3   2      251.33      260.26     46.61 o 
 -10  -3   2       16.03       28.74     38.84 o 
  -9  -3   2       28.43       62.15     38.84 o 
  -8  -3   2      263.62      266.47     38.84 o 
  -7  -3   2      350.82      265.69     31.08 o 
  -6  -3   2      913.51      924.49     38.84 o 
  -5  -3   2      425.38      354.26     31.08 o 
  -4  -3   2     1976.62     1866.85     54.38 o 
  -3  -3   2      981.46      918.28     31.08 o 
  -2  -3   2    37900.56    37942.96    442.82 o 
  -1  -3   2      203.27      197.33     15.54 o 
   0  -3   2     6130.13     5980.45     93.23 o 
   1  -3   2     6525.40     6036.38     85.46 o 
   2  -3   2     8098.05     7341.54    108.76 o 
   3  -3   2     2259.27     1782.17     46.61 o 
   4  -3   2     5902.29     5335.63     77.69 o 
   5  -3   2     2497.48     2396.68     54.38 o 
   6  -3   2     3023.98     2991.00     62.15 o 
   7  -3   2     2668.47     2668.59     62.15 o 
   8  -3   2     3218.48     3224.06     85.46 o 
   9  -3   2     1842.81     1866.85     69.92 o 
  10  -3   2      556.03      544.59     54.38 o 
  11  -3   2      662.05      661.13     54.38 o 
  12  -3   2      389.94      393.88     62.15 o 
  13  -3   2      318.86      352.70     62.15 o 
  14  -3   2      230.41      165.48     77.69 o 
 -14  -2   2      610.29      505.75    100.99 o 
 -13  -2   2      548.34      461.47     62.15 o 
 -12  -2   2      614.67      537.60     54.38 o 
 -11  -2   2     1980.35     2040.09     69.92 o 
 -10  -2   2     2708.05     2792.89     69.92 o 
  -9  -2   2     2272.02     2240.53     62.15 o 
  -8  -2   2     7795.07     7914.11    124.30 o 
  -7  -2   2     9928.12     9890.50    132.07 o 
  -6  -2   2     7084.48     6816.37    100.99 o 
  -5  -2   2    17694.85    18435.43    233.06 o 
  -4  -2   2    17478.61    16723.96    225.30 o 
  -3  -2   2    19026.24    18889.13    256.37 o 
  -2  -2   2    12307.82    12309.71    178.68 o 
   2  -2   2    29357.42    29377.83    380.67 o 
   3  -2   2    20063.37    19343.61    248.60 o 
   4  -2   2    25273.51    25785.52    318.52 o 
   5  -2   2    16188.46    16654.04    217.53 o 
   6  -2   2     7880.64     7801.46    116.53 o 
   7  -2   2     6844.71     6477.65    100.99 o 
   8  -2   2     4348.98     4487.27     93.23 o 
   9  -2   2     1825.60     1812.47     69.92 o 
  10  -2   2     1704.13     1728.56     69.92 o 
  11  -2   2     1602.47     1660.20     69.92 o 
  12  -2   2      411.77      455.25     69.92 o 
  13  -2   2      456.93      438.16     69.92 o 
  14  -2   2      308.21      237.73     85.46 o 
 -14  -1   2       48.49      148.38     93.23 o 
 -13  -1   2       16.87       41.95     54.38 o 
 -12  -1   2      389.93      365.91     46.61 o 
 -11  -1   2       23.61       46.61     38.84 o 
 -10  -1   2       20.66       84.68     38.84 o 
  -9  -1   2       89.80      149.16     31.08 o 
  -8  -1   2      170.99      180.24     31.08 o 
  -7  -1   2      298.76      240.83     31.08 o 
  -6  -1   2      945.58      958.67     31.08 o 
  -5  -1   2     1374.29     1361.88     38.84 o 
  -4  -1   2      413.56      430.39     23.31 o 
  -3  -1   2     2704.34     2966.14     54.38 o 
  -2  -1   2     5445.33     5162.39     93.23 o 
   2  -1   2    10699.01     9597.61    132.07 o 
   3  -1   2      261.60      337.94     23.31 o 
   4  -1   2     2576.63     2606.44     54.38 o 
   5  -1   2     4633.68     4812.01     85.46 o 
   6  -1   2     2445.63     2466.60     62.15 o 
   7  -1   2     2609.18     2667.82     62.15 o 
   8  -1   2     2698.33     2806.88     69.92 o 
   9  -1   2      733.63      842.92     54.38 o 
  10  -1   2      484.02      536.83     46.61 o 
  11  -1   2     1183.82     1258.55     62.15 o 
  12  -1   2      630.51      612.18     62.15 o 
  13  -1   2      104.79      107.99     69.92 o 
  14  -1   2      162.37      181.79    100.99 o 
 -14   0   2     1008.19      792.42     69.92 o 
 -13   0   2     1041.19      963.33     62.15 o 
 -12   0   2     1042.34     1071.32     62.15 o 
 -11   0   2     2414.17     2595.57     77.69 o 
 -10   0   2     2753.66     2675.58     85.46 o 
  -9   0   2     1462.03     1531.24     54.38 o 
  -8   0   2     3216.11     2959.15     69.92 o 
  -7   0   2     6836.63     7323.67    108.76 o 
  -6   0   2     4519.05     4627.89     77.69 o 
  -5   0   2     6664.71     6328.49    100.99 o 
  -4   0   2    10196.65    10241.65    139.84 o 
  -3   0   2     1016.83     1140.46     23.31 o 
   2   0   2    57282.46    57866.12    683.66 o 
   3   0   2     3526.04     3476.55     62.15 o 
   4   0   2    10681.78    10188.04    147.61 o 
   5   0   2    11212.80    11021.64    155.38 o 
   6   0   2     5041.51     5080.04     85.46 o 
   7   0   2     4522.00     4537.77     85.46 o 
   8   0   2     3914.04     4002.50     85.46 o 
   9   0   2     1528.71     1595.72     62.15 o 
  10   0   2     1686.00     1823.34     69.92 o 
  11   0   2     2636.63     2655.39     93.23 o 
  12   0   2     1359.94     1323.03     85.46 o 
  13   0   2      825.25      908.95     85.46 o 
  14   0   2      280.21      153.82     77.69 o 
 -14   1   2       49.41       34.18     54.38 o 
 -13   1   2        7.64       17.87     46.61 o 
 -12   1   2      407.00      408.64     54.38 o 
 -11   1   2       38.91       -5.44     46.61 o 
 -10   1   2       30.40       83.90     38.84 o 
  -9   1   2      108.32      114.98     38.84 o 
  -8   1   2      196.61      251.71     38.84 o 
  -7   1   2      298.00      250.16     31.08 o 
  -6   1   2      986.33      995.19     38.84 o 
  -5   1   2     1436.55     1375.86     38.84 o 
  -4   1   2      563.42      518.96     23.31 o 
  -3   1   2     2962.23     3095.88     54.38 o 
  -2   1   2     5571.57     5195.79     85.46 o 
   2   1   2     8599.48     7917.99    116.53 o 
   3   1   2      709.33      870.89     31.08 o 
   4   1   2     1643.67     1528.91     46.61 o 
   5   1   2     3805.03     3957.44     77.69 o 
   6   1   2     2198.82     2224.22     54.38 o 
   7   1   2     2955.47     3216.30     69.92 o 
   8   1   2     2599.00     2853.49     69.92 o 
   9   1   2      810.87      823.50     54.38 o 
  10   1   2      783.31      819.61     54.38 o 
  11   1   2     1214.80     1314.49     69.92 o 
  12   1   2      727.26      781.54     69.92 o 
  13   1   2      140.78      109.54     62.15 o 
  14   1   2      133.14      199.66     85.46 o 
 -14   2   2      527.31      529.06     77.69 o 
 -13   2   2      459.56      532.16     77.69 o 
 -12   2   2      846.91      837.48     54.38 o 
 -11   2   2     1862.09     1935.99     69.92 o 
 -10   2   2     2765.17     2700.45     85.46 o 
  -9   2   2     2325.29     2215.67     69.92 o 
  -8   2   2     7332.33     7288.72    124.30 o 
  -7   2   2     9160.14     9218.49    139.84 o 
  -6   2   2     7164.06     6974.08    108.76 o 
  -5   2   2    17925.73    18604.79    240.83 o 
  -4   2   2    16040.14    15196.61    201.99 o 
  -3   2   2    19886.59    19317.97    233.06 o 
  -2   2   2    15896.71    15874.05    201.99 o 
   2   2   2    28827.23    27953.03    341.83 o 
   3   2   2    19447.96    18569.06    256.37 o 
   4   2   2    25611.26    26422.57    334.06 o 
   5   2   2    15285.91    15552.42    217.53 o 
   6   2   2     7981.72     7900.12    124.30 o 
   7   2   2     7628.53     7326.78    116.53 o 
   8   2   2     4644.30     4891.25    100.99 o 
   9   2   2     1785.92     1913.46     69.92 o 
  10   2   2     2021.30     2010.57     77.69 o 
  11   2   2     1625.24     1526.57     69.92 o 
  12   2   2      340.21      321.63     62.15 o 
  13   2   2      479.17      469.24     69.92 o 
  14   2   2      300.38      208.98     69.92 o 
 -14   3   2       66.50       19.42     69.92 o 
 -13   3   2       20.07       86.23     62.15 o 
 -12   3   2      211.39      189.56     46.61 o 
 -11   3   2      254.56      276.57     46.61 o 
 -10   3   2       24.49       41.17     31.08 o 
  -9   3   2       15.43       -9.32     31.08 o 
  -8   3   2      241.28      249.38     31.08 o 
  -7   3   2      343.68      320.85     31.08 o 
  -6   3   2      873.08      905.85     38.84 o 
  -5   3   2      403.97      274.24     23.31 o 
  -4   3   2     1851.03     1901.81     46.61 o 
  -3   3   2     1151.71     1023.93     38.84 o 
  -2   3   2    38311.36    38142.62    435.05 o 
  -1   3   2      262.03      275.02      7.77 o 
   0   3   2     5497.54     5285.13     85.46 o 
   1   3   2     5290.16     4986.03     77.69 o 
   2   3   2     7269.15     6702.17    100.99 o 
   3   3   2     3166.53     2654.61     54.38 o 
   4   3   2     7519.12     6967.86    108.76 o 
   5   3   2     3605.04     3401.97     69.92 o 
   6   3   2     2764.17     2765.70     62.15 o 
   7   3   2     2164.78     2099.14     62.15 o 
   8   3   2     2629.40     2461.17     69.92 o 
   9   3   2     1670.00     1611.26     62.15 o 
  10   3   2      606.81      637.82     62.15 o 
  11   3   2      500.47      526.73     54.38 o 
  12   3   2      453.08      358.14     77.69 o 
  13   3   2      335.94      330.95     77.69 o 
  14   3   2      234.39       87.01     77.69 o 
 -14   4   2      365.14      249.38     69.92 o 
 -13   4   2      579.54      521.29     69.92 o 
 -12   4   2     1368.09     1181.64     69.92 o 
 -11   4   2     2200.84     2256.84     77.69 o 
 -10   4   2     2486.25     2541.96     93.23 o 
  -9   4   2     4541.48     4713.35    116.53 o 
  -8   4   2     5424.80     5567.14    108.76 o 
  -7   4   2     6316.82     6027.06    108.76 o 
  -6   4   2     4390.73     4033.58     69.92 o 
  -5   4   2     6676.14     6777.53    100.99 o 
  -4   4   2     7478.54     7794.47    108.76 o 
  -3   4   2    12626.75    11970.21    170.91 o 
  -2   4   2     8059.08     8535.61    108.76 o 
  -1   4   2     2087.99     2023.00     31.08 o 
   0   4   2     4484.46     3977.64     62.15 o 
   1   4   2    50453.10    49289.34    512.74 o 
   2   4   2    20508.13    20687.61    271.91 o 
   3   4   2    10821.67    10472.38    139.84 o 
   4   4   2     9986.85    10332.54    139.84 o 
   5   4   2    14003.67    14237.93    201.99 o 
   6   4   2    13259.78    13053.96    178.68 o 
   7   4   2     8540.95     8691.77    139.84 o 
   8   4   2     3156.46     3188.33     85.46 o 
   9   4   2     1201.49     1207.28     62.15 o 
  10   4   2     1683.26     1646.21     69.92 o 
  11   4   2     1393.25     1433.35     77.69 o 
  12   4   2      509.33      543.82     77.69 o 
  13   4   2      441.50      477.01     77.69 o 
  14   4   2      255.00      173.24     93.23 o 
 -14   5   2       21.11        4.66     77.69 o 
 -13   5   2       12.01       93.23     62.15 o 
 -12   5   2      145.16      232.29     62.15 o 
 -11   5   2      132.34       90.12     46.61 o 
 -10   5   2      224.12      137.51     46.61 o 
  -9   5   2       91.76       82.35     46.61 o 
  -8   5   2       99.41      143.72     38.84 o 
  -7   5   2      741.71      756.68     38.84 o 
  -6   5   2       73.76      130.52     38.84 o 
  -5   5   2      531.80      515.07     31.08 o 
  -4   5   2     2916.22     2580.81     54.38 o 
  -3   5   2     4160.91     3569.78     62.15 o 
  -2   5   2     2388.52     2436.31     46.61 o 
  -1   5   2     1828.82     1929.00     38.84 o 
   0   5   2      214.95      215.20     23.31 o 
   1   5   2     3674.69     3362.35     54.38 o 
   2   5   2     2360.41     2550.51     54.38 o 
   3   5   2     2535.66     2460.39     46.61 o 
   4   5   2       11.02        3.11     31.08 o 
   5   5   2      393.35      482.44     38.84 o 
   6   5   2      488.30      424.95     46.61 o 
   7   5   2     1382.30     1478.41     62.15 o 
   8   5   2     1578.81     1587.95     69.92 o 
   9   5   2     1249.86     1310.60     69.92 o 
  10   5   2       89.84       11.65     54.38 o 
  11   5   2      814.92      792.42     69.92 o 
  12   5   2      430.92      519.73     85.46 o 
  13   5   2      220.56      295.99    100.99 o 
  14   5   2      192.41       70.70     93.23 o 
 -14   6   2      347.33      241.61    108.76 o 
 -13   6   2      514.12      522.07     62.15 o 
 -12   6   2      518.82      529.83     69.92 o 
 -11   6   2     2787.09     2676.36     93.23 o 
 -10   6   2     3563.25     3582.98     93.23 o 
  -9   6   2     3210.10     3509.96    100.99 o 
  -8   6   2     3082.68     3252.81     85.46 o 
  -7   6   2     4139.64     4353.65     93.23 o 
  -6   6   2     2162.28     2117.01     62.15 o 
  -5   6   2    14139.02    14380.88    194.22 o 
  -4   6   2    18767.01    18200.04    233.06 o 
  -3   6   2    28073.72    28409.05    326.29 o 
  -2   6   2    11961.69    12241.34    147.61 o 
  -1   6   2    16719.27    16879.33    209.76 o 
   0   6   2    13777.02    13608.66    170.91 o 
   1   6   2    13571.92    12945.98    163.15 o 
   2   6   2    25046.40    25490.31    295.22 o 
   3   6   2    13136.55    12768.07    170.91 o 
   4   6   2     9666.10     9622.47    147.61 o 
   5   6   2     6973.75     6782.97    108.76 o 
   6   6   2     4193.51     4308.59     85.46 o 
   7   6   2     3136.99     3151.04     85.46 o 
   8   6   2     3484.61     3428.38     93.23 o 
   9   6   2     3237.59     3503.74    100.99 o 
  10   6   2     1256.43     1391.40     77.69 o 
  11   6   2      678.00      569.46     69.92 o 
  12   6   2      274.74      268.80     69.92 o 
  13   6   2      222.71      191.89     69.92 o 
 -13   7   2       28.48       -1.55     62.15 o 
 -12   7   2       25.03       80.80     69.92 o 
 -11   7   2        3.49      -32.63     46.61 o 
 -10   7   2      268.06      264.14     54.38 o 
  -9   7   2      128.80      184.12     46.61 o 
  -8   7   2        2.81       12.43     46.61 o 
  -7   7   2      207.44      225.30     38.84 o 
  -6   7   2       28.60       17.87     31.08 o 
  -5   7   2      618.02      561.69     23.31 o 
  -4   7   2     1823.35     1903.36     46.61 o 
  -3   7   2     2616.59     2635.19     46.61 o 
  -2   7   2      417.69      500.31     23.31 o 
  -1   7   2     1692.93     1677.29     38.84 o 
   0   7   2      202.31      155.38     23.31 o 
   1   7   2     9474.69     9794.94    132.07 o 
   2   7   2     7238.14     7200.93    108.76 o 
   3   7   2     5693.46     6391.42    108.76 o 
   4   7   2     1446.16     1379.74     38.84 o 
   5   7   2     2761.91     2761.04     62.15 o 
   6   7   2      549.72      510.41     38.84 o 
   7   7   2     1461.02     1477.63     62.15 o 
   8   7   2     1045.04     1017.72     62.15 o 
   9   7   2      437.32      408.64     54.38 o 
  10   7   2      166.03      232.29     54.38 o 
  11   7   2      542.56      490.99     62.15 o 
  12   7   2      180.30      228.40     62.15 o 
  13   7   2      238.88      251.71     77.69 o 
 -13   8   2      535.36      509.64     69.92 o 
 -12   8   2      511.74      494.87     62.15 o 
 -11   8   2     1324.48     1250.78     77.69 o 
 -10   8   2     1023.57     1091.52     69.92 o 
  -9   8   2     2008.74     1896.37     77.69 o 
  -8   8   2     1723.82     1932.88     69.92 o 
  -7   8   2     4186.81     4261.98     93.23 o 
  -6   8   2     4701.07     4700.92     93.23 o 
  -5   8   2     6872.37     6898.72    116.53 o 
  -4   8   2     5690.77     5196.57     93.23 o 
  -3   8   2     8138.41     8328.96    116.53 o 
  -2   8   2     5412.54     5044.30     77.69 o 
  -1   8   2    13778.56    13767.14    170.91 o 
   0   8   2     6021.96     6033.27     85.46 o 
   1   8   2     9450.06     9449.23    124.30 o 
   2   8   2     8915.82     8308.76    116.53 o 
   3   8   2     4133.94     4257.32     69.92 o 
   4   8   2    10727.98    10490.25    139.84 o 
   5   8   2     9005.49     9103.51    147.61 o 
   6   8   2     4908.21     5221.43    100.99 o 
   7   8   2     3959.65     4055.33     93.23 o 
   8   8   2     2518.48     2635.19     85.46 o 
   9   8   2     1368.35     1396.06     69.92 o 
  10   8   2     1158.14     1197.18     69.92 o 
  11   8   2     1051.39      871.66     77.69 o 
  12   8   2      547.65      612.18     77.69 o 
  13   8   2      274.86      308.42    116.53 o 
 -13   9   2        6.69       97.11     77.69 o 
 -12   9   2       65.41       80.80     62.15 o 
 -11   9   2      109.54      127.41     54.38 o 
 -10   9   2       29.23       39.62     46.61 o 
  -9   9   2       80.69       54.38     38.84 o 
  -8   9   2      100.99       90.90     38.84 o 
  -7   9   2       32.69      -38.84     38.84 o 
  -6   9   2      219.63      203.54     38.84 o 
  -5   9   2      329.52      330.18     38.84 o 
  -4   9   2      706.18      668.12     38.84 o 
  -3   9   2     1093.95     1068.99     38.84 o 
  -2   9   2      779.22      804.85     23.31 o 
  -1   9   2       68.27       28.74     23.31 o 
   0   9   2      696.86      602.86     23.31 o 
   1   9   2     1503.89     1552.99     38.84 o 
   2   9   2      262.17      291.33     31.08 o 
   3   9   2      909.68      799.41     38.84 o 
   4   9   2      815.64      819.61     38.84 o 
   5   9   2     1854.95     1740.22     62.15 o 
   6   9   2     1322.53     1288.07     54.38 o 
   7   9   2     2005.62     1924.34     69.92 o 
   8   9   2      769.34      707.74     54.38 o 
   9   9   2      747.10      544.59     54.38 o 
  10   9   2      475.66      530.61     62.15 o 
  11   9   2      376.08      323.18     69.92 o 
  12   9   2      326.55      343.38     85.46 o 
  13   9   2      208.22       77.69    100.99 o 
 -13  10   2      372.23      229.18     85.46 o 
 -12  10   2      520.96      425.73     54.38 o 
 -11  10   2      857.20      890.31     77.69 o 
 -10  10   2     1102.31     1192.52     62.15 o 
  -9  10   2     1855.60     2111.57     77.69 o 
  -8  10   2     1089.51     1186.30     54.38 o 
  -7  10   2     1985.08     1956.19     69.92 o 
  -6  10   2     4497.29     4508.25    100.99 o 
  -5  10   2     4823.65     4705.58    100.99 o 
  -4  10   2     6090.01     6222.06    100.99 o 
  -3  10   2     5418.20     5205.89     85.46 o 
  -2  10   2     7404.69     7463.51    108.76 o 
  -1  10   2     7075.95     6970.19    100.99 o 
   0  10   2     9103.58     9168.77    116.53 o 
   1  10   2    13409.45    13752.38    170.91 o 
   2  10   2     6187.69     6041.04     93.23 o 
   3  10   2     5642.53     5832.84    100.99 o 
   4  10   2     3828.06     3781.09     77.69 o 
   5  10   2     2871.86     2846.50     69.92 o 
   6  10   2     1988.87     1893.26     69.92 o 
   7  10   2     2146.63     2353.18     77.69 o 
   8  10   2     1320.34     1268.65     62.15 o 
   9  10   2     1254.37     1403.83     77.69 o 
  10  10   2     1370.76     1428.69     93.23 o 
  11  10   2      615.88      550.03     62.15 o 
  12  10   2      372.12      437.39     69.92 o 
 -12  11   2        9.27       83.90     62.15 o 
 -11  11   2       37.50       32.63     54.38 o 
 -10  11   2      103.67       59.04     46.61 o 
  -9  11   2        5.78       65.26     46.61 o 
  -8  11   2        2.44       63.70     38.84 o 
  -7  11   2      511.67      521.29     54.38 o 
  -6  11   2      374.32      359.70     38.84 o 
  -5  11   2      322.68      400.09     46.61 o 
  -4  11   2       57.80       18.65     31.08 o 
  -3  11   2      230.88      226.07     31.08 o 
  -2  11   2     1069.04     1127.26     38.84 o 
  -1  11   2      319.71      346.49     31.08 o 
   0  11   2      685.40      578.00     23.31 o 
   1  11   2      115.70       69.92     31.08 o 
   2  11   2     1100.58     1047.24     46.61 o 
   3  11   2      286.00      328.62     38.84 o 
   4  11   2        5.54       33.41     38.84 o 
   5  11   2      145.48      135.95     31.08 o 
   6  11   2      688.91      743.48     54.38 o 
   7  11   2      777.47      814.95     54.38 o 
   8  11   2      555.29      495.65     54.38 o 
   9  11   2      448.90      484.00     62.15 o 
  10  11   2      333.14      368.24     77.69 o 
  11  11   2      214.11      171.69     62.15 o 
  12  11   2      197.08      108.76    132.07 o 
 -12  12   2      218.13      132.07     69.92 o 
 -11  12   2      489.62      604.41     69.92 o 
 -10  12   2      718.66      929.15     69.92 o 
  -9  12   2      874.15      873.99     62.15 o 
  -8  12   2     1061.77     1044.91     62.15 o 
  -7  12   2     1877.28     1873.84     69.92 o 
  -6  12   2     3352.35     3141.71     85.46 o 
  -5  12   2     4222.38     4526.90    100.99 o 
  -4  12   2     3809.64     3792.74     85.46 o 
  -3  12   2     2397.52     2393.58     69.92 o 
  -2  12   2     2204.93     2194.69     62.15 o 
  -1  12   2     3951.12     3907.72     69.92 o 
   0  12   2     6473.83     6500.18     93.23 o 
   1  12   2     2926.32     2770.36     62.15 o 
   2  12   2     1478.15     1453.55     54.38 o 
   3  12   2     3999.34     4052.22     85.46 o 
   4  12   2     2877.98     2908.65     77.69 o 
   5  12   2     3202.45     3333.60     85.46 o 
   6  12   2     3262.68     3199.98     93.23 o 
   7  12   2     1617.99     1569.30     69.92 o 
   8  12   2     1852.02     2089.04     77.69 o 
   9  12   2     1253.26     1255.44     77.69 o 
  10  12   2      632.68      626.94     77.69 o 
  11  12   2      371.40      327.07     69.92 o 
 -11  13   2       15.70       74.58     62.15 o 
 -10  13   2       46.86      135.18     62.15 o 
  -9  13   2       29.82       69.14     46.61 o 
  -8  13   2      131.70       94.78     46.61 o 
  -7  13   2        5.89       45.84     38.84 o 
  -6  13   2       26.28       -5.44     31.08 o 
  -5  13   2        5.62      -25.64     38.84 o 
  -4  13   2       84.41       42.73     38.84 o 
  -3  13   2       34.67       65.26     38.84 o 
  -2  13   2      469.91      493.32     38.84 o 
  -1  13   2      397.23      327.84     31.08 o 
   0  13   2      334.03      295.99     31.08 o 
   1  13   2       20.25       13.21     23.31 o 
   2  13   2      375.77      331.73     38.84 o 
   3  13   2       26.54       48.17     38.84 o 
   4  13   2      748.24      754.35     46.61 o 
   5  13   2      409.68      433.50     38.84 o 
   6  13   2      240.77      243.94     46.61 o 
   7  13   2      346.51      356.59     46.61 o 
   8  13   2      568.90      582.66     54.38 o 
   9  13   2      242.68      360.47     69.92 o 
  10  13   2      316.37      292.11     62.15 o 
  11  13   2      279.36      195.77     93.23 o 
 -11  14   2      258.51      320.85    108.76 o 
 -10  14   2      466.22      418.74     69.92 o 
  -9  14   2      773.00      751.25     69.92 o 
  -8  14   2      772.35      742.70     62.15 o 
  -7  14   2     1391.20     1413.93     62.15 o 
  -6  14   2     1475.19     1414.70     62.15 o 
  -5  14   2     1548.41     1610.48     62.15 o 
  -4  14   2     2745.01     2876.80     77.69 o 
  -3  14   2     2614.26     2343.86     69.92 o 
  -2  14   2     3488.04     3871.21     85.46 o 
  -1  14   2     3930.74     4078.64     85.46 o 
   0  14   2     5933.59     6009.97    100.99 o 
   1  14   2     4717.37     4943.31     93.23 o 
   2  14   2     5079.15     5393.90    124.30 o 
   3  14   2     1871.07     1718.46     62.15 o 
   4  14   2     1410.82     1558.43     62.15 o 
   5  14   2     1383.36     1401.50     54.38 o 
   6  14   2     1692.99     1811.69     62.15 o 
   7  14   2      724.86      800.97     62.15 o 
   8  14   2      443.80      407.09     62.15 o 
   9  14   2      535.50      580.33     69.92 o 
  10  14   2      301.30      292.88     77.69 o 
 -10  15   2       14.71      -69.92     69.92 o 
  -9  15   2       21.49       71.47     54.38 o 
  -8  15   2       29.78       87.79     46.61 o 
  -7  15   2       65.68       87.79     46.61 o 
  -6  15   2       27.62       76.13     38.84 o 
  -5  15   2       33.64       38.07     38.84 o 
  -4  15   2       77.47      168.58     38.84 o 
  -3  15   2      199.22      251.71     38.84 o 
  -2  15   2      119.85      178.68     38.84 o 
  -1  15   2       13.05       23.31     31.08 o 
   0  15   2      188.45      226.07     38.84 o 
   1  15   2      196.71      214.42     31.08 o 
   2  15   2      269.47      289.00     38.84 o 
   3  15   2      164.49      135.18     46.61 o 
   4  15   2      517.52      566.35     46.61 o 
   5  15   2       97.23       98.66     38.84 o 
   6  15   2      256.41      240.06     38.84 o 
   7  15   2      234.53      216.75     46.61 o 
   8  15   2      136.25       96.33     62.15 o 
   9  15   2      111.97      170.14     62.15 o 
  10  15   2      153.67       31.85     77.69 o 
  -9  16   2      492.20      539.16     62.15 o 
  -8  16   2      456.09      379.90     62.15 o 
  -7  16   2      550.81      467.68     54.38 o 
  -6  16   2      888.88      853.02     54.38 o 
  -5  16   2     1044.30      985.09     54.38 o 
  -4  16   2     1348.40     1229.03     54.38 o 
  -3  16   2     1614.51     1731.67     62.15 o 
  -2  16   2     1265.15     1234.47     54.38 o 
  -1  16   2      933.27      988.97     38.84 o 
   0  16   2     1920.03     1968.62     62.15 o 
   1  16   2     1131.27     1078.31     46.61 o 
   2  16   2     1367.68     1253.11     54.38 o 
   3  16   2     1052.21     1061.22     54.38 o 
   4  16   2     1334.88     1357.21     62.15 o 
   5  16   2      797.93      974.21     54.38 o 
   6  16   2      666.64      681.33     54.38 o 
   7  16   2      728.38      665.01     62.15 o 
   8  16   2      361.64      468.46     62.15 o 
   9  16   2      484.70      430.39     85.46 o 
  -8  17   2       30.85       39.62     46.61 o 
  -7  17   2       11.20      -27.19     46.61 o 
  -6  17   2        0.89      -17.87     38.84 o 
  -5  17   2        0.22      -18.65     38.84 o 
  -4  17   2       12.34       43.51     38.84 o 
  -3  17   2       47.20       34.96     46.61 o 
  -2  17   2       43.70       75.36     38.84 o 
  -1  17   2       21.47       42.73     46.61 o 
   0  17   2       59.53      101.77     31.08 o 
   1  17   2       84.52      137.51     38.84 o 
   2  17   2      186.61      273.46     46.61 o 
   3  17   2      379.99      356.59     46.61 o 
   4  17   2      418.35      424.95     46.61 o 
   5  17   2      103.74      115.76     46.61 o 
   6  17   2      176.37      140.62     46.61 o 
   7  17   2       82.53      143.72     62.15 o 
   8  17   2       68.83       22.53     69.92 o 
  -8  18   2      391.97      142.95     85.46 o 
  -7  18   2      569.45      513.52     62.15 o 
  -6  18   2      772.71      738.82     54.38 o 
  -5  18   2      759.92      773.78     62.15 o 
  -4  18   2      591.86      513.52     46.61 o 
  -3  18   2      843.46      770.67     54.38 o 
  -2  18   2      903.96      845.25     54.38 o 
  -1  18   2     1372.01     1320.70     54.38 o 
   0  18   2     1473.98     1552.99     62.15 o 
   1  18   2      700.72      763.68     54.38 o 
   2  18   2      372.56      383.78     46.61 o 
   3  18   2      499.50      616.07     54.38 o 
   4  18   2      602.60      696.09     62.15 o 
   5  18   2      639.47      710.85     62.15 o 
   6  18   2      640.83      604.41     62.15 o 
   7  18   2      452.42      484.00     93.23 o 
  -6  19   2        3.40      146.05     85.46 o 
  -5  19   2       36.26       13.21     54.38 o 
  -4  19   2       47.42      195.77     46.61 o 
  -3  19   2      106.86      139.84     38.84 o 
  -2  19   2      135.02      168.58     46.61 o 
  -1  19   2       19.71       56.71     38.84 o 
   0  19   2        2.15        6.22     38.84 o 
   1  19   2       36.83       24.08     46.61 o 
   2  19   2       28.70       43.51     46.61 o 
   3  19   2       18.06       91.67     54.38 o 
   4  19   2       53.98       74.58     46.61 o 
   5  19   2       72.76      103.33     54.38 o 
   6  19   2       99.89      188.01     85.46 o 
  -5  20   2      305.98      243.16     93.23 o 
  -4  20   2      480.34      569.46     85.46 o 
  -3  20   2      557.49      364.36     54.38 o 
  -2  20   2      412.86      456.03     62.15 o 
  -1  20   2      404.41      428.06     54.38 o 
   0  20   2      410.20      432.72     69.92 o 
   1  20   2      460.02      448.26     62.15 o 
   2  20   2      559.42      539.16     62.15 o 
   3  20   2      599.36      573.34     69.92 o 
   4  20   2      379.83      326.29     93.23 o 
  -2  21   2        3.77       69.14    100.99 o 
  -1  21   2        2.97      134.40    100.99 o 
   0  21   2       12.29      -33.41     85.46 o 
   1  21   2       52.40       29.52     85.46 o 
   2  21   2       66.23       37.29     77.69 o 
  -2 -21   3      387.72      306.87    108.76 o 
  -1 -21   3      560.62      351.93    116.53 o 
   0 -21   3      459.99      302.21    124.30 o 
   1 -21   3      429.02      348.82    100.99 o 
  -5 -20   3        2.74       20.20     85.46 o 
  -4 -20   3       28.27       67.59    100.99 o 
  -3 -20   3       55.56      104.88     62.15 o 
  -2 -20   3       64.66       78.47     62.15 o 
  -1 -20   3       49.29       41.95     62.15 o 
   0 -20   3       30.11      112.65     62.15 o 
   1 -20   3       27.87       18.65     62.15 o 
   2 -20   3       31.66       45.84     62.15 o 
   3 -20   3       97.31       87.79     69.92 o 
   4 -20   3      152.16      -33.41    108.76 o 
  -6 -19   3      478.46      380.67    100.99 o 
  -5 -19   3      600.85      721.72     93.23 o 
  -4 -19   3      656.45      752.02     85.46 o 
  -3 -19   3      491.68      587.32     77.69 o 
  -2 -19   3      377.99      407.86     62.15 o 
  -1 -19   3      697.75      590.43     62.15 o 
   0 -19   3      532.91      565.57     62.15 o 
   1 -19   3      423.22      491.77     69.92 o 
   2 -19   3      592.96      699.97     85.46 o 
   3 -19   3      495.16      543.82     77.69 o 
   4 -19   3      462.63      447.48     77.69 o 
   5 -19   3      477.15      365.13     93.23 o 
   6 -19   3      422.24      231.51    100.99 o 
  -7 -18   3       24.62      149.94     93.23 o 
  -6 -18   3       82.49      268.80     77.69 o 
  -5 -18   3       64.30       86.23     77.69 o 
  -4 -18   3      149.99      250.93     62.15 o 
  -3 -18   3      182.31      240.06     54.38 o 
  -2 -18   3       57.91       -8.55     46.61 o 
  -1 -18   3       37.62        2.33     46.61 o 
   0 -18   3      159.30      188.01     54.38 o 
   1 -18   3      232.88      344.94     62.15 o 
   2 -18   3      290.20      261.81     54.38 o 
   3 -18   3      246.99      290.55     62.15 o 
   4 -18   3      132.47       69.14     62.15 o 
   5 -18   3      149.22      248.60     85.46 o 
   6 -18   3      202.81      287.45     77.69 o 
   7 -18   3      110.85       39.62     85.46 o 
  -8 -17   3      395.59      423.40     93.23 o 
  -7 -17   3      427.99      647.14    108.76 o 
  -6 -17   3      452.94      550.03     77.69 o 
  -5 -17   3      599.96      672.78     69.92 o 
  -4 -17   3      914.82      887.20     69.92 o 
  -3 -17   3     1226.79     1340.90     77.69 o 
  -2 -17   3     1226.62     1087.64     62.15 o 
  -1 -17   3     1414.94     1390.62     69.92 o 
   0 -17   3     1813.70     1866.85     85.46 o 
   1 -17   3     1097.30     1101.62     69.92 o 
   2 -17   3     1357.38     1570.08     85.46 o 
   3 -17   3     1006.89     1006.84     77.69 o 
   4 -17   3      796.85      704.63     77.69 o 
   5 -17   3      488.05      621.51     77.69 o 
   6 -17   3      362.55      434.28     77.69 o 
   7 -17   3      312.69      323.18     77.69 o 
   8 -17   3      254.67      241.61    100.99 o 
  -9 -16   3       17.19      118.09    108.76 o 
  -8 -16   3        7.16      -92.45     93.23 o 
  -7 -16   3        2.13       41.17     54.38 o 
  -6 -16   3        5.81       64.48     54.38 o 
  -5 -16   3       16.33       41.17     54.38 o 
  -4 -16   3      153.00      153.82     54.38 o 
  -3 -16   3      264.50      374.46     54.38 o 
  -2 -16   3      182.12      176.35     46.61 o 
  -1 -16   3      217.10      322.41     54.38 o 
   0 -16   3      362.72      365.13     54.38 o 
   1 -16   3       98.05      182.57     38.84 o 
   2 -16   3      274.13      271.91     46.61 o 
   3 -16   3      298.38      260.26     54.38 o 
   4 -16   3      505.29      550.03     54.38 o 
   5 -16   3      148.28      171.69     69.92 o 
   6 -16   3      245.11      265.69     69.92 o 
   7 -16   3       80.66      153.82     62.15 o 
   8 -16   3      151.05       45.84     69.92 o 
   9 -16   3      293.06      253.26     93.23 o 
 -10 -15   3      290.80      216.75    124.30 o 
  -9 -15   3      428.08      516.63     85.46 o 
  -8 -15   3      748.86      727.94     62.15 o 
  -7 -15   3     1014.58     1149.01     77.69 o 
  -6 -15   3     1115.36     1066.66     77.69 o 
  -5 -15   3     1575.37     1596.49     77.69 o 
  -4 -15   3     1870.62     1817.13     77.69 o 
  -3 -15   3     1427.39     1483.85     77.69 o 
  -2 -15   3     2021.95     2128.66     77.69 o 
  -1 -15   3     2000.36     2195.47     77.69 o 
   0 -15   3     3602.68     3527.05    100.99 o 
   1 -15   3     1650.81     1569.30     69.92 o 
   2 -15   3     2282.39     2366.39     93.23 o 
   3 -15   3      799.07      881.76     62.15 o 
   4 -15   3     1341.30     1552.99     77.69 o 
   5 -15   3     1399.90     1481.52     85.46 o 
   6 -15   3      918.57      933.81     77.69 o 
   7 -15   3      587.50      650.25     69.92 o 
   8 -15   3      278.39      289.78     69.92 o 
   9 -15   3      293.08      219.86     77.69 o 
  10 -15   3      243.64      208.20    100.99 o 
 -11 -14   3        7.28       24.86    100.99 o 
 -10 -14   3        0.76      206.65    132.07 o 
  -9 -14   3       19.01      118.86     46.61 o 
  -8 -14   3       29.44       66.04     46.61 o 
  -7 -14   3        4.47       21.75     46.61 o 
  -6 -14   3      105.40      247.83     46.61 o 
  -5 -14   3      158.09      167.81     54.38 o 
  -4 -14   3       67.11      132.07     46.61 o 
  -3 -14   3      125.82      168.58     54.38 o 
  -2 -14   3       81.27       10.88     38.84 o 
  -1 -14   3       71.32      153.82     46.61 o 
   0 -14   3     1060.56     1135.03     54.38 o 
   1 -14   3      902.02     1105.50     54.38 o 
   2 -14   3     1199.95     1168.43     62.15 o 
   3 -14   3      187.07      229.96     46.61 o 
   4 -14   3      766.20      758.24     62.15 o 
   5 -14   3      264.75      321.63     54.38 o 
   6 -14   3      562.53      513.52     54.38 o 
   7 -14   3      314.48      354.26     69.92 o 
   8 -14   3      310.51      215.97     54.38 o 
   9 -14   3      250.36      184.90     85.46 o 
  10 -14   3      277.51      225.30     85.46 o 
 -11 -13   3      512.29      280.45    132.07 o 
 -10 -13   3      743.92      888.75     85.46 o 
  -9 -13   3      815.90      876.32     69.92 o 
  -8 -13   3     1043.67     1103.17     69.92 o 
  -7 -13   3     1387.28     1357.21     77.69 o 
  -6 -13   3     1647.94     1736.33     69.92 o 
  -5 -13   3     3017.61     2851.94     85.46 o 
  -4 -13   3     5519.47     5700.77    139.84 o 
  -3 -13   3     3364.37     3348.37    100.99 o 
  -2 -13   3     3515.84     3470.34     85.46 o 
  -1 -13   3     2476.36     2479.81     69.92 o 
   0 -13   3     2151.58     2206.35     62.15 o 
   1 -13   3     3299.91     3070.24     77.69 o 
   2 -13   3     4898.16     4843.87    108.76 o 
   3 -13   3     2929.60     2928.85     85.46 o 
   4 -13   3     2095.19     2026.11     69.92 o 
   5 -13   3     1335.46     1319.92     69.92 o 
   6 -13   3     1191.00     1177.75     77.69 o 
   7 -13   3      654.23      727.16     46.61 o 
   8 -13   3      814.39      833.60     54.38 o 
   9 -13   3      633.21      523.62     54.38 o 
  10 -13   3      239.18      133.62     62.15 o 
  11 -13   3      290.32      162.37     85.46 o 
 -12 -12   3       19.56       10.10     85.46 o 
 -11 -12   3       18.72      139.06     85.46 o 
 -10 -12   3        5.81        3.11     54.38 o 
  -9 -12   3       20.58       73.03     38.84 o 
  -8 -12   3       32.84       22.53     46.61 o 
  -7 -12   3       61.62      118.86     54.38 o 
  -6 -12   3       19.71      100.99     54.38 o 
  -5 -12   3      115.76      104.88     38.84 o 
  -4 -12   3      185.74      234.62     54.38 o 
  -3 -12   3      756.48      933.04     54.38 o 
  -2 -12   3     2294.69     2414.55     69.92 o 
  -1 -12   3     1631.11     1714.58     54.38 o 
   0 -12   3      777.90      805.63     38.84 o 
   1 -12   3       68.57       66.81     31.08 o 
   2 -12   3       90.12      160.04     38.84 o 
   3 -12   3      225.20      240.06     38.84 o 
   4 -12   3      591.88      636.27     38.84 o 
   5 -12   3      620.22      489.44     38.84 o 
   6 -12   3     1405.52     1305.16     54.38 o 
   7 -12   3      805.98      754.35     46.61 o 
   8 -12   3      955.20      910.51     62.15 o 
   9 -12   3      399.60      428.06     69.92 o 
  10 -12   3      341.32      264.92     69.92 o 
  11 -12   3      422.99      510.41     93.23 o 
 -12 -11   3      468.19      386.89     93.23 o 
 -11 -11   3      792.44      865.45     77.69 o 
 -10 -11   3     1108.40     1142.02     77.69 o 
  -9 -11   3     1312.23     1152.12     62.15 o 
  -8 -11   3     1559.09     1493.95     62.15 o 
  -7 -11   3     2786.83     2628.97     85.46 o 
  -6 -11   3     4382.76     4512.14    124.30 o 
  -5 -11   3     3792.54     3990.07    100.99 o 
  -4 -11   3     3758.07     3757.78     85.46 o 
  -3 -11   3     2966.77     3078.79     85.46 o 
  -2 -11   3     5128.44     5157.73    100.99 o 
  -1 -11   3     8697.40     8941.15    155.38 o 
   0 -11   3    10272.63    10289.81    147.61 o 
   1 -11   3     7662.30     7362.52    124.30 o 
   2 -11   3     5162.92     4745.98     93.23 o 
   3 -11   3     4054.28     3906.94     85.46 o 
   4 -11   3     2893.81     2785.90     69.92 o 
   5 -11   3     1701.26     1578.63     62.15 o 
   6 -11   3     3481.53     3625.71     85.46 o 
   7 -11   3     1888.86     1825.67     62.15 o 
   8 -11   3     1248.27     1162.22     77.69 o 
   9 -11   3      645.95      617.62     69.92 o 
  10 -11   3      381.68      307.65     62.15 o 
  11 -11   3      267.46      383.78    100.99 o 
  12 -11   3      264.02      242.39    116.53 o 
 -13 -10   3        4.05        3.88     85.46 o 
 -12 -10   3       21.19       13.98     69.92 o 
 -11 -10   3       26.81       74.58     62.15 o 
 -10 -10   3       10.74       44.28     46.61 o 
  -9 -10   3      207.51      205.10     46.61 o 
  -8 -10   3       69.81       51.27     54.38 o 
  -7 -10   3      396.80      348.82     46.61 o 
  -6 -10   3      572.27      593.54     46.61 o 
  -5 -10   3      476.87      515.85     54.38 o 
  -4 -10   3      667.03      715.51     46.61 o 
  -3 -10   3      359.84      447.48     46.61 o 
  -2 -10   3      682.16      685.21     38.84 o 
  -1 -10   3      689.37      741.92     38.84 o 
   0 -10   3      286.63      356.59     31.08 o 
   1 -10   3      871.94      893.42     38.84 o 
   2 -10   3     3424.44     3353.80     77.69 o 
   3 -10   3     3213.08     3192.99     69.92 o 
   4 -10   3      800.00      651.80     38.84 o 
   5 -10   3     1967.19     1927.45     62.15 o 
   6 -10   3     1249.08     1079.87     62.15 o 
   7 -10   3     1384.92     1453.55     69.92 o 
   8 -10   3      947.69     1069.77     62.15 o 
   9 -10   3      613.95      665.79     62.15 o 
  10 -10   3      613.92      624.61     93.23 o 
  11 -10   3      394.81      431.17     93.23 o 
  12 -10   3      354.57      365.13    108.76 o 
 -13  -9   3      345.38      197.33     85.46 o 
 -12  -9   3      551.26      359.70     69.92 o 
 -11  -9   3     1054.80     1137.36     85.46 o 
 -10  -9   3      993.35     1088.41     62.15 o 
  -9  -9   3     1703.67     1696.71     69.92 o 
  -8  -9   3     1356.19     1334.68     69.92 o 
  -7  -9   3     2247.45     2319.77     77.69 o 
  -6  -9   3     4355.92     4129.91     93.23 o 
  -5  -9   3     8321.13     8240.40    147.61 o 
  -4  -9   3     8379.92     8511.53    132.07 o 
  -3  -9   3    11530.47    11590.32    155.38 o 
  -2  -9   3     7396.72     4466.30     85.46 o 
  -1  -9   3     4330.99     4111.26     77.69 o 
   0  -9   3     9274.14     9152.46    139.84 o 
   1  -9   3     9820.19     9544.01    139.84 o 
   2  -9   3     6970.83     7071.19    108.76 o 
   3  -9   3     5006.98     4878.05     85.46 o 
   4  -9   3     4032.92     4067.76     85.46 o 
   5  -9   3     2294.95     2401.35     77.69 o 
   6  -9   3     4273.22     4187.40    108.76 o 
   7  -9   3     3590.39     3608.62     93.23 o 
   8  -9   3     2252.30     2310.45     93.23 o 
   9  -9   3     1290.47     1206.50     69.92 o 
  10  -9   3     1230.13     1135.03     77.69 o 
  11  -9   3      423.39      430.39     69.92 o 
  12  -9   3      150.00      150.72     77.69 o 
 -13  -8   3       31.36       54.38     62.15 o 
 -12  -8   3      104.02      160.81     54.38 o 
 -11  -8   3       42.41       66.04     46.61 o 
 -10  -8   3       21.61       20.20     46.61 o 
  -9  -8   3        5.79      -10.10     38.84 o 
  -8  -8   3      497.87      533.72     46.61 o 
  -7  -8   3       43.02       31.85     38.84 o 
  -6  -8   3       16.34       35.74     38.84 o 
  -5  -8   3      545.76      754.35     46.61 o 
  -4  -8   3     1223.67     1198.73     46.61 o 
  -3  -8   3     2169.92     2161.29     69.92 o 
  -2  -8   3     3116.38     2917.20     69.92 o 
  -1  -8   3     1370.86     1346.34     38.84 o 
   0  -8   3     1313.79     1302.06     38.84 o 
   1  -8   3      817.37      839.81     38.84 o 
   2  -8   3      778.00      704.63     31.08 o 
   3  -8   3     1169.52     1068.21     38.84 o 
   4  -8   3     3909.57     4021.92     85.46 o 
   5  -8   3     2373.56     2388.92     85.46 o 
   6  -8   3      664.23      623.84     54.38 o 
   7  -8   3     1869.94     1967.84     85.46 o 
   8  -8   3      655.33      593.54     54.38 o 
   9  -8   3      516.63      546.15     54.38 o 
  10  -8   3      919.84      872.44     69.92 o 
  11  -8   3      784.11      753.58     85.46 o 
  12  -8   3      401.71      356.59     85.46 o 
  13  -8   3      281.19      212.09    178.68 o 
 -13  -7   3      436.07      471.57     77.69 o 
 -12  -7   3      628.24      762.90     69.92 o 
 -11  -7   3     1879.01     1791.49     77.69 o 
 -10  -7   3     1799.02     1895.59     69.92 o 
  -9  -7   3     2947.56     2988.67     85.46 o 
  -8  -7   3     3212.59     3296.31     77.69 o 
  -7  -7   3     4309.21     4333.45     85.46 o 
  -6  -7   3     1570.02     1650.88     54.38 o 
  -5  -7   3     6431.03     6547.57    116.53 o 
  -4  -7   3     2393.56     2167.50     54.38 o 
  -3  -7   3    12522.14    12273.20    178.68 o 
  -2  -7   3    14134.72    14035.94    201.99 o 
  -1  -7   3    18439.94    17844.22    240.83 o 
   0  -7   3     9889.45     9632.57    132.07 o 
   1  -7   3    12659.06    12413.81    170.91 o 
   2  -7   3    13490.67    13387.25    170.91 o 
   3  -7   3     7994.76     8165.82    124.30 o 
   4  -7   3     7689.36     8217.09    147.61 o 
   5  -7   3     7909.50     7723.77    147.61 o 
   6  -7   3     3791.21     3854.12     85.46 o 
   7  -7   3     2473.01     2567.60     93.23 o 
   8  -7   3     2126.99     2249.08     77.69 o 
   9  -7   3      977.40      926.04     62.15 o 
  10  -7   3     1157.65     1244.57     69.92 o 
  11  -7   3      937.64      953.24     85.46 o 
  12  -7   3      591.54      491.77     85.46 o 
  13  -7   3      189.79      227.63     85.46 o 
 -14  -6   3       23.32       57.49     77.69 o 
 -13  -6   3       11.96       37.29     69.92 o 
 -12  -6   3       63.92       83.90     69.92 o 
 -11  -6   3       76.65      160.04     54.38 o 
 -10  -6   3       49.56       55.16     46.61 o 
  -9  -6   3       24.60        3.88     38.84 o 
  -8  -6   3      143.08      117.31     46.61 o 
  -7  -6   3       64.62       62.93     38.84 o 
  -6  -6   3      137.42      169.36     31.08 o 
  -5  -6   3      821.20      863.12     38.84 o 
  -4  -6   3      920.14      973.43     38.84 o 
  -3  -6   3      328.77      341.05     31.08 o 
  -2  -6   3     5641.87     5443.62    100.99 o 
  -1  -6   3     2397.86     2306.57     46.61 o 
   0  -6   3      349.09      262.59     23.31 o 
   1  -6   3     3514.35     3509.96     69.92 o 
   2  -6   3     4966.20     4662.07     77.69 o 
   3  -6   3     3669.77     3571.33     77.69 o 
   4  -6   3     3650.34     3406.63     77.69 o 
   5  -6   3     2244.44     2266.94     54.38 o 
   6  -6   3      635.36      572.56     38.84 o 
   7  -6   3     3716.75     3894.51     93.23 o 
   8  -6   3     2198.27     2353.96     77.69 o 
   9  -6   3      683.16      763.68     46.61 o 
  10  -6   3      701.91      665.79     38.84 o 
  11  -6   3     1018.33      879.43     77.69 o 
  12  -6   3      345.90      300.65     69.92 o 
  13  -6   3      361.56      419.52    100.99 o 
 -14  -5   3      349.50      269.58     77.69 o 
 -13  -5   3      478.47      512.74     69.92 o 
 -12  -5   3     1007.05      962.56     69.92 o 
 -11  -5   3     2888.63     2856.60    100.99 o 
 -10  -5   3     2015.05     2084.38     77.69 o 
  -9  -5   3     5140.12     5234.64    124.30 o 
  -8  -5   3     3682.68     3670.77     93.23 o 
  -7  -5   3     3327.67     3389.54     77.69 o 
  -6  -5   3     6592.94     6629.14    108.76 o 
  -5  -5   3    13887.12    14447.69    194.22 o 
  -4  -5   3    14381.39    14369.23    194.22 o 
  -3  -5   3    17745.52    17673.31    233.06 o 
  -2  -5   3    12012.98    11609.74    178.68 o 
  -1  -5   3     3852.90     3859.55     69.92 o 
   0  -5   3     3955.02     4083.30     62.15 o 
   1  -5   3     6343.66     5668.14     93.23 o 
   2  -5   3    17467.14    17650.78    225.30 o 
   3  -5   3    15002.93    14615.50    201.99 o 
   4  -5   3    16936.01    17497.73    240.83 o 
   5  -5   3     6305.20     6514.16    108.76 o 
   6  -5   3     6097.82     6091.54    108.76 o 
   7  -5   3     4448.81     4605.36    100.99 o 
   8  -5   3     1779.03     1793.05     62.15 o 
   9  -5   3     1967.31     2042.43     62.15 o 
  10  -5   3     2103.29     2007.47     69.92 o 
  11  -5   3      413.72      422.62     46.61 o 
  12  -5   3      230.83      232.29     54.38 o 
  13  -5   3      269.75      260.26     69.92 o 
 -14  -4   3        6.42       10.10     77.69 o 
 -13  -4   3       48.87       41.95     69.92 o 
 -12  -4   3       99.18      158.48     54.38 o 
 -11  -4   3       17.29       64.48     46.61 o 
 -10  -4   3      106.42       93.23     46.61 o 
  -9  -4   3       12.39        6.99     46.61 o 
  -8  -4   3       91.81       59.04     38.84 o 
  -7  -4   3      495.13      371.35     38.84 o 
  -6  -4   3      155.56      162.37     38.84 o 
  -5  -4   3     1457.41     1362.65     46.61 o 
  -4  -4   3     1856.10     1546.00     46.61 o 
  -3  -4   3     1563.74     1678.07     46.61 o 
  -2  -4   3      640.08      571.79     23.31 o 
  -1  -4   3     4945.09     4560.30     77.69 o 
   0  -4   3      897.30     1046.46     31.08 o 
   1  -4   3     3201.57     2743.17     54.38 o 
   2  -4   3     8280.16     8236.51    116.53 o 
   3  -4   3     2457.57     2272.38     54.38 o 
   4  -4   3      353.09      429.62     38.84 o 
   5  -4   3     2220.07     2184.59     54.38 o 
   6  -4   3     2333.09     2563.71     54.38 o 
   7  -4   3     2304.02     2426.98     62.15 o 
   8  -4   3     2003.87     2075.05     69.92 o 
   9  -4   3     2062.84     2211.79     69.92 o 
  10  -4   3      578.95      504.97     54.38 o 
  11  -4   3     1137.27     1138.13     62.15 o 
  12  -4   3      534.44      532.94     62.15 o 
  13  -4   3      459.44      515.07     69.92 o 
  14  -4   3      247.47      161.59     85.46 o 
 -14  -3   3      367.66      170.91     62.15 o 
 -13  -3   3      613.29      641.71     62.15 o 
 -12  -3   3     1405.17     1490.06     77.69 o 
 -11  -3   3     1976.58     2047.86     85.46 o 
 -10  -3   3     2580.47     2712.88     77.69 o 
  -9  -3   3     5622.67     5612.20    124.30 o 
  -8  -3   3     5572.61     5771.46    108.76 o 
  -7  -3   3     5842.06     5755.15    100.99 o 
  -6  -3   3    11252.65    11330.06    163.15 o 
  -5  -3   3     8328.37     8467.25    139.84 o 
  -4  -3   3     8012.20     7903.23    124.30 o 
  -3  -3   3    16066.45    17055.69    233.06 o 
  -2  -3   3    18157.17    17654.66    240.83 o 
  -1  -3   3     4351.44     4599.92     93.23 o 
   0  -3   3     2844.42     2773.47     46.61 o 
   1  -3   3    31780.18    31287.41    349.60 o 
   2  -3   3    10037.40     9400.28    147.61 o 
   3  -3   3    20855.96    20938.55    271.91 o 
   4  -3   3    24421.66    25517.50    334.06 o 
   5  -3   3     6636.53     6541.35    100.99 o 
   6  -3   3    12309.90    12684.17    178.68 o 
   7  -3   3     8024.09     8036.85    132.07 o 
   8  -3   3     1113.93     1181.64     54.38 o 
   9  -3   3     1938.17     1968.62     69.92 o 
  10  -3   3     2755.21     2663.93     85.46 o 
  11  -3   3      862.17      837.48     54.38 o 
  12  -3   3      421.96      428.06     62.15 o 
  13  -3   3      411.07      409.42     62.15 o 
  14  -3   3       92.34       87.79     62.15 o 
 -14  -2   3        1.33       21.75     85.46 o 
 -13  -2   3       35.35       48.94     62.15 o 
 -12  -2   3      290.25      291.33     54.38 o 
 -11  -2   3       30.25       17.87     46.61 o 
 -10  -2   3        5.99       25.64     46.61 o 
  -9  -2   3       42.27       42.73     38.84 o 
  -8  -2   3      525.85      463.80     38.84 o 
  -7  -2   3      849.64      861.56     38.84 o 
  -6  -2   3      494.66      633.16     31.08 o 
  -5  -2   3     1130.19     1034.81     38.84 o 
  -4  -2   3     2201.73     2134.10     54.38 o 
  -3  -2   3     3468.87     2921.86     62.15 o 
  -2  -2   3    46054.11    45291.49    574.89 o 
  -1  -2   3     6008.55     6199.53     85.46 o 
   0  -2   3      397.00      430.39     15.54 o 
   1  -2   3     1167.70     1221.26     31.08 o 
   2  -2   3     4382.64     4009.49     77.69 o 
   3  -2   3     6107.30     5750.49    100.99 o 
   4  -2   3     8235.10     7889.25    116.53 o 
   5  -2   3     2286.52     2149.64     46.61 o 
   6  -2   3      961.28     1065.11     38.84 o 
   7  -2   3     3275.56     3583.76     77.69 o 
   8  -2   3     3316.07     3474.22     77.69 o 
   9  -2   3     1271.89     1211.16     62.15 o 
  10  -2   3     1400.00     1504.82     69.92 o 
  11  -2   3     1718.96     1836.55     69.92 o 
  12  -2   3      609.74      529.06     62.15 o 
  13  -2   3      348.47      205.87     69.92 o 
  14  -2   3      230.94      217.53     85.46 o 
 -14  -1   3      487.22      548.48     93.23 o 
 -13  -1   3      328.57      355.81     62.15 o 
 -12  -1   3     1175.59     1187.85     62.15 o 
 -11  -1   3     2483.63     2350.85     77.69 o 
 -10  -1   3     2333.75     2301.90     69.92 o 
  -9  -1   3     3099.91     3125.40     77.69 o 
  -8  -1   3     6988.73     6986.51    108.76 o 
  -7  -1   3     6896.96     6904.94    108.76 o 
  -6  -1   3    12634.81    12959.18    186.45 o 
  -5  -1   3    20074.58    19657.47    256.37 o 
  -4  -1   3     7075.02     6667.99    116.53 o 
  -3  -1   3    14187.48    14208.41    201.99 o 
  -2  -1   3    28897.24    28217.94    341.83 o 
   1  -1   3    23246.65    23405.15    357.37 o 
   2  -1   3    52671.78    51219.12    652.58 o 
   3  -1   3    16704.68    16831.17    217.53 o 
   4  -1   3    13985.22    14216.18    186.45 o 
   5  -1   3    11721.91    11392.99    155.38 o 
   6  -1   3     9971.42    10095.59    147.61 o 
   7  -1   3     6724.92     7301.92    124.30 o 
   8  -1   3     2713.59     2861.26     69.92 o 
   9  -1   3     1371.42     1338.57     62.15 o 
  10  -1   3     1768.01     1703.70     69.92 o 
  11  -1   3     1384.68     1346.34     69.92 o 
  12  -1   3      540.44      493.32     62.15 o 
  13  -1   3      436.77      504.97     77.69 o 
  14  -1   3      133.36      172.47     85.46 o 
 -14   0   3       31.56       42.73     62.15 o 
 -13   0   3       37.06       19.42     54.38 o 
 -12   0   3      271.99      365.13     46.61 o 
 -11   0   3       32.75       31.85     46.61 o 
 -10   0   3        9.64       73.80     38.84 o 
  -9   0   3      189.45      163.15     38.84 o 
  -8   0   3     1244.54     1106.28     46.61 o 
  -7   0   3       74.97      129.74     31.08 o 
  -6   0   3      830.29      681.33     31.08 o 
  -5   0   3       19.96       51.27     15.54 o 
  -4   0   3     1362.16     1483.07     31.08 o 
  -3   0   3     6710.64     7004.38    108.76 o 
  -2   0   3     1941.52     1771.29     31.08 o 
   1   0   3    11241.49    10515.89    155.38 o 
   2   0   3    68624.15    68622.84    769.11 o 
   3   0   3    12297.76    13188.37    186.45 o 
   4   0   3     8919.80     8624.18    132.07 o 
   5   0   3     5020.90     5449.06     93.23 o 
   6   0   3     1518.57     1571.63     46.61 o 
   7   0   3     5125.82     4946.41     93.23 o 
   8   0   3     2855.64     3203.87     77.69 o 
   9   0   3       92.24      131.29     46.61 o 
  10   0   3     1440.13     1376.64     69.92 o 
  11   0   3     1194.58     1300.50     69.92 o 
  12   0   3      329.94      266.47     69.92 o 
  13   0   3      319.24      407.86     77.69 o 
  14   0   3      185.70      138.29     85.46 o 
 -14   1   3      502.66      449.04     69.92 o 
 -13   1   3      409.78      369.02     54.38 o 
 -12   1   3     1210.51     1179.31     62.15 o 
 -11   1   3     2154.82     2165.17     69.92 o 
 -10   1   3     2344.80     2254.51     69.92 o 
  -9   1   3     2982.87     2991.00     77.69 o 
  -8   1   3     6618.54     6420.94    116.53 o 
  -7   1   3     8060.30     8144.84    116.53 o 
  -6   1   3    14134.80    14547.13    186.45 o 
  -5   1   3    19594.39    19285.34    240.83 o 
  -4   1   3     8911.68     8960.57    124.30 o 
  -3   1   3    13007.42    12961.51    163.15 o 
  -2   1   3    29825.63    29662.17    334.06 o 
   1   1   3    21063.98    21316.12    279.68 o 
   2   1   3    43446.30    41901.18    489.44 o 
   3   1   3    13043.17    12861.30    178.68 o 
   4   1   3    12301.81    12113.94    170.91 o 
   5   1   3    11456.95    11243.05    163.15 o 
   6   1   3    11507.99    11442.71    155.38 o 
   7   1   3     7564.40     8036.08    132.07 o 
   8   1   3     2863.91     2964.59     77.69 o 
   9   1   3     1494.50     1527.35     62.15 o 
  10   1   3     1627.99     1648.55     85.46 o 
  11   1   3     1368.20     1276.42     69.92 o 
  12   1   3      515.31      558.58     69.92 o 
  13   1   3      444.33      476.23     77.69 o 
  14   1   3      117.20      108.76     69.92 o 
 -14   2   3        1.14       40.40     62.15 o 
 -13   2   3       25.59       50.50     46.61 o 
 -12   2   3      296.59      282.79     46.61 o 
 -11   2   3       31.78       84.68     38.84 o 
 -10   2   3        8.11       79.24     38.84 o 
  -9   2   3       43.34       40.40     38.84 o 
  -8   2   3      527.82      525.17     38.84 o 
  -7   2   3      983.97      954.79     38.84 o 
  -6   2   3      531.56      632.38     31.08 o 
  -5   2   3      841.18      785.43     31.08 o 
  -4   2   3     2368.55     2174.50     38.84 o 
  -3   2   3     3123.28     2761.04     54.38 o 
  -2   2   3    44991.55    44728.26    504.97 o 
  -1   2   3     6129.14     6333.93     85.46 o 
   0   2   3      757.52      885.65     23.31 o 
   1   2   3     1095.59     1164.55     31.08 o 
   2   2   3     3470.81     3156.48     54.38 o 
   3   2   3     6855.32     6335.48    100.99 o 
   4   2   3     7346.64     7094.49    108.76 o 
   5   2   3     3046.42     2890.78     62.15 o 
   6   2   3     1079.25     1361.10     46.61 o 
   7   2   3     2852.52     3041.50     69.92 o 
   8   2   3     3073.78     3117.63     77.69 o 
   9   2   3     1252.43     1187.85     54.38 o 
  10   2   3     1632.27     1739.44     77.69 o 
  11   2   3     1700.53     1692.83     77.69 o 
  12   2   3      733.96      635.49     69.92 o 
  13   2   3      351.03      386.89     69.92 o 
  14   2   3      194.27      201.99     77.69 o 
 -14   3   3      346.93      358.14     77.69 o 
 -13   3   3      587.42      652.58     69.92 o 
 -12   3   3     1442.42     1440.34     77.69 o 
 -11   3   3     1863.95     1636.12     62.15 o 
 -10   3   3     2839.54     2829.41     85.46 o 
  -9   3   3     5720.23     5346.51    116.53 o 
  -8   3   3     5640.36     5783.12    100.99 o 
  -7   3   3     5317.80     5381.47     93.23 o 
  -6   3   3    11618.15    11737.92    170.91 o 
  -5   3   3     9607.35     9679.96    132.07 o 
  -4   3   3     9275.93     9349.79    132.07 o 
  -3   3   3    17345.46    17792.17    240.83 o 
  -2   3   3    15360.17    14749.12    186.45 o 
  -1   3   3     9450.68     9877.29    139.84 o 
   0   3   3     5029.73     4882.71     62.15 o 
   1   3   3    31167.32    31151.45    365.13 o 
   2   3   3    10099.23     9580.52    139.84 o 
   3   3   3    20605.32    20481.74    256.37 o 
   4   3   3    23245.70    23849.53    302.98 o 
   5   3   3     5930.95     5934.61    100.99 o 
   6   3   3    12101.82    12406.04    163.15 o 
   7   3   3     7444.38     7322.12    124.30 o 
   8   3   3     1419.64     1478.41     54.38 o 
   9   3   3     2338.06     2388.92     77.69 o 
  10   3   3     2787.96     2820.08     85.46 o 
  11   3   3     1018.17      948.57     54.38 o 
  12   3   3      431.67      434.28     69.92 o 
  13   3   3      412.85      383.00     69.92 o 
  14   3   3      106.31      107.99    139.84 o 
 -14   4   3        9.36       62.93     46.61 o 
 -13   4   3       37.71       56.71     54.38 o 
 -12   4   3       97.68      118.09     46.61 o 
 -11   4   3       18.79       38.84     38.84 o 
 -10   4   3      100.80       62.93     38.84 o 
  -9   4   3       17.51       16.31     23.31 o 
  -8   4   3       67.38       38.84     31.08 o 
  -7   4   3      378.62      424.18     38.84 o 
  -6   4   3      165.56       97.89     31.08 o 
  -5   4   3     1595.24     1502.49     38.84 o 
  -4   4   3     1670.55     1337.02     38.84 o 
  -3   4   3     1616.01     1608.15     38.84 o 
  -2   4   3      281.58      243.94     23.31 o 
  -1   4   3     4316.19     3976.86     46.61 o 
   0   4   3     1313.56     1532.01     31.08 o 
   1   4   3     4087.22     3666.89     62.15 o 
   2   4   3     7485.35     7358.63    108.76 o 
   3   4   3     2102.89     1893.26     46.61 o 
   4   4   3      882.69      843.69     31.08 o 
   5   4   3     3400.45     3567.45     69.92 o 
   6   4   3     3226.25     3346.81     69.92 o 
   7   4   3     2457.36     2485.25     69.92 o 
   8   4   3     2128.49     2214.12     69.92 o 
   9   4   3     1862.62     1960.85     69.92 o 
  10   4   3      496.08      504.20     46.61 o 
  11   4   3      977.79      921.38     62.15 o 
  12   4   3      503.70      628.50     85.46 o 
  13   4   3      499.30      496.43     85.46 o 
  14   4   3      259.32      221.41    108.76 o 
 -14   5   3      353.19      263.36    116.53 o 
 -13   5   3      513.50      558.58     77.69 o 
 -12   5   3      989.81      893.42     69.92 o 
 -11   5   3     2856.37     2856.60     93.23 o 
 -10   5   3     2118.69     2201.69     77.69 o 
  -9   5   3     4781.06     4840.76    108.76 o 
  -8   5   3     3717.28     3908.50     93.23 o 
  -7   5   3     3650.83     3823.82     77.69 o 
  -6   5   3     6146.82     5875.57     93.23 o 
  -5   5   3    15145.95    15595.92    186.45 o 
  -4   5   3    16138.77    16256.28    217.53 o 
  -3   5   3    16696.06    16290.46    209.76 o 
  -2   5   3    10637.32    10237.76    124.30 o 
  -1   5   3     4504.59     4289.17     62.15 o 
   0   5   3     5708.82     6072.89     85.46 o 
   1   5   3     7276.37     6716.15     93.23 o 
   2   5   3    17627.67    17940.56    209.76 o 
   3   5   3    12943.82    12609.59    170.91 o 
   4   5   3    15809.83    16061.28    194.22 o 
   5   5   3     6686.37     6988.06    108.76 o 
   6   5   3     6503.84     6369.66    108.76 o 
   7   5   3     4117.90     4222.36     85.46 o 
   8   5   3     2006.67     1896.37     62.15 o 
   9   5   3     1674.84     1782.17     62.15 o 
  10   5   3     1865.35     1892.49     77.69 o 
  11   5   3      384.89      397.76     69.92 o 
  12   5   3      244.05      262.59     69.92 o 
  13   5   3      225.75      184.12     62.15 o 
 -14   6   3       30.78       60.60    139.84 o 
 -13   6   3        9.79      199.66     62.15 o 
 -12   6   3       58.83       18.65     62.15 o 
 -11   6   3       75.92      121.19     54.38 o 
 -10   6   3       53.38       41.17     38.84 o 
  -9   6   3       20.92       21.75     38.84 o 
  -8   6   3      144.42      227.63     46.61 o 
  -7   6   3       39.31       30.30     31.08 o 
  -6   6   3      171.68      199.66     31.08 o 
  -5   6   3      612.63      567.12     31.08 o 
  -4   6   3      601.36      679.00     31.08 o 
  -3   6   3      474.89      470.01     23.31 o 
  -2   6   3     5433.09     5174.04     69.92 o 
  -1   6   3     2007.85     1905.69     38.84 o 
   0   6   3      675.03      700.75     23.31 o 
   1   6   3     3854.15     3988.52     62.15 o 
   2   6   3     5047.77     4867.95     77.69 o 
   3   6   3     4146.70     3903.06     77.69 o 
   4   6   3     4271.29     4044.45     77.69 o 
   5   6   3     1904.24     2114.68     54.38 o 
   6   6   3     1045.21      982.76     46.61 o 
   7   6   3     3710.15     3874.32     93.23 o 
   8   6   3     1856.74     1890.16     69.92 o 
   9   6   3      714.05      657.24     54.38 o 
  10   6   3      561.88      597.42     54.38 o 
  11   6   3     1018.70      932.26     77.69 o 
  12   6   3      309.95      362.03     69.92 o 
  13   6   3      348.78      331.73     77.69 o 
 -13   7   3      448.44      412.52     69.92 o 
 -12   7   3      501.86      507.30     69.92 o 
 -11   7   3     1795.21     1654.76     77.69 o 
 -10   7   3     2018.43     2228.88     77.69 o 
  -9   7   3     2884.96     2910.20     93.23 o 
  -8   7   3     3043.46     3127.73     85.46 o 
  -7   7   3     4266.44     4207.60     93.23 o 
  -6   7   3     1669.31     1790.72     54.38 o 
  -5   7   3     6492.67     6412.39    100.99 o 
  -4   7   3     2990.78     2735.40     54.38 o 
  -3   7   3    11044.31    10566.38    124.30 o 
  -2   7   3    12530.87    12161.33    139.84 o 
  -1   7   3    18228.96    17256.12    201.99 o 
   0   7   3     9442.21     9317.16    124.30 o 
   1   7   3    12122.18    12214.93    155.38 o 
   2   7   3    13770.48    13826.18    170.91 o 
   3   7   3     8456.25     8755.47    132.07 o 
   4   7   3     7724.13     8121.53    124.30 o 
   5   7   3     7788.96     7555.96    124.30 o 
   6   7   3     3620.70     3792.74     85.46 o 
   7   7   3     3097.74     3243.49     85.46 o 
   8   7   3     2801.29     2841.06     85.46 o 
   9   7   3     1329.97     1379.74     62.15 o 
  10   7   3     1036.56     1097.74     69.92 o 
  11   7   3      819.54      736.49     77.69 o 
  12   7   3      600.19      580.33     69.92 o 
  13   7   3      180.87      216.75     85.46 o 
 -13   8   3       23.17       80.02     69.92 o 
 -12   8   3       95.95       83.13     54.38 o 
 -11   8   3       40.18       20.20     62.15 o 
 -10   8   3       25.06       63.70     46.61 o 
  -9   8   3        6.57        3.11     38.84 o 
  -8   8   3      440.66      435.83     46.61 o 
  -7   8   3       19.03       24.86     38.84 o 
  -6   8   3       29.11       66.04     31.08 o 
  -5   8   3      427.47      515.85     31.08 o 
  -4   8   3     1307.29     1302.06     38.84 o 
  -3   8   3     2765.92     2733.07     54.38 o 
  -2   8   3     2809.60     2698.89     46.61 o 
  -1   8   3     1581.90     1474.52     31.08 o 
   0   8   3     1727.45     1761.97     38.84 o 
   1   8   3      948.30     1023.93     31.08 o 
   2   8   3     1200.97     1069.77     31.08 o 
   3   8   3      975.35      929.93     38.84 o 
   4   8   3     2970.35     3046.16     69.92 o 
   5   8   3     1916.50     1927.45     62.15 o 
   6   8   3      993.98      918.28     46.61 o 
   7   8   3     2162.58     2030.77     77.69 o 
   8   8   3      520.89      584.99     54.38 o 
   9   8   3      656.65      735.71     62.15 o 
  10   8   3      739.03      797.86     69.92 o 
  11   8   3      613.77      555.47     69.92 o 
  12   8   3      458.08      544.59     77.69 o 
  13   8   3      310.29      242.39    139.84 o 
 -13   9   3      418.79      344.94     77.69 o 
 -12   9   3      505.88      407.86     62.15 o 
 -11   9   3      997.97     1067.44     69.92 o 
 -10   9   3     1089.81     1098.51     62.15 o 
  -9   9   3     1929.08     1917.35     69.92 o 
  -8   9   3     1308.71     1393.73     62.15 o 
  -7   9   3     2207.38     2365.61     69.92 o 
  -6   9   3     4242.75     4213.81     77.69 o 
  -5   9   3     7908.88     8231.07    139.84 o 
  -4   9   3     8398.86     8318.08    124.30 o 
  -3   9   3    11365.57    11237.61    132.07 o 
  -2   9   3     5961.96     6132.71     85.46 o 
  -1   9   3     5544.97     5272.70     85.46 o 
   0   9   3    10615.64    10884.13    139.84 o 
   1   9   3     9298.14     9317.16    124.30 o 
   2   9   3     6467.63     6459.78     93.23 o 
   3   9   3     5383.26     5376.81     93.23 o 
   4   9   3     3221.93     3196.10     69.92 o 
   5   9   3     2441.00     2426.21     62.15 o 
   6   9   3     3826.13     3683.98     85.46 o 
   7   9   3     3361.59     3508.40     93.23 o 
   8   9   3     1971.10     1918.90     69.92 o 
   9   9   3     1306.22     1144.35     69.92 o 
  10   9   3     1205.91     1288.85     85.46 o 
  11   9   3      485.49      548.48     69.92 o 
  12   9   3      209.89      258.70     62.15 o 
 -13  10   3        6.75       58.27    100.99 o 
 -12  10   3       22.52       17.87     62.15 o 
 -11  10   3       28.45       16.31     54.38 o 
 -10  10   3       10.79       87.01     46.61 o 
  -9  10   3      223.05      284.34     46.61 o 
  -8  10   3       62.29      169.36     46.61 o 
  -7  10   3      382.84      400.87     38.84 o 
  -6  10   3      482.72      514.30     38.84 o 
  -5  10   3      343.00      386.89     38.84 o 
  -4  10   3      675.73      639.37     31.08 o 
  -3  10   3      353.15      367.47     31.08 o 
  -2  10   3      574.47      526.73     31.08 o 
  -1  10   3      492.79      523.62     31.08 o 
   0  10   3      362.17      386.11     23.31 o 
   1  10   3     1111.54     1220.48     38.84 o 
   2  10   3     3354.42     3353.03     62.15 o 
   3  10   3     3619.72     3593.86     77.69 o 
   4  10   3      886.16      816.50     46.61 o 
   5  10   3     2356.27     2472.82     69.92 o 
   6  10   3     1234.69     1152.12     54.38 o 
   7  10   3     1173.86     1117.93     62.15 o 
   8  10   3      728.94      634.71     54.38 o 
   9  10   3      658.21      804.07     62.15 o 
  10  10   3      609.65      710.07     77.69 o 
  11  10   3      406.07      372.13     69.92 o 
  12  10   3      358.75      268.80     69.92 o 
 -12  11   3      373.65      431.17     69.92 o 
 -11  11   3      687.13      656.47     62.15 o 
 -10  11   3     1025.15      936.14     54.38 o 
  -9  11   3     1327.46     1238.35     62.15 o 
  -8  11   3     1781.63     1817.13     69.92 o 
  -7  11   3     3186.08     3130.06     93.23 o 
  -6  11   3     4487.60     4732.77    108.76 o 
  -5  11   3     4064.11     3915.49     93.23 o 
  -4  11   3     4217.69     4192.84     85.46 o 
  -3  11   3     2602.82     2726.08     62.15 o 
  -2  11   3     4558.77     4467.85     69.92 o 
  -1  11   3     9534.06     9658.21    132.07 o 
   0  11   3    10538.46    10477.82    132.07 o 
   1  11   3     7670.37     7450.31    116.53 o 
   2  11   3     4505.31     4152.44     77.69 o 
   3  11   3     3122.50     3212.41     69.92 o 
   4  11   3     2258.64     2124.77     62.15 o 
   5  11   3     2177.77     2147.30     62.15 o 
   6  11   3     3564.40     3623.38     85.46 o 
   7  11   3     1834.53     1772.07     69.92 o 
   8  11   3     1533.88     1381.30     69.92 o 
   9  11   3      797.67      845.25     62.15 o 
  10  11   3      321.57      246.27     69.92 o 
  11  11   3      308.80      355.81     77.69 o 
  12  11   3      295.88      190.34    100.99 o 
 -12  12   3       17.28        6.22     62.15 o 
 -11  12   3       21.39       24.86     46.61 o 
 -10  12   3        7.20      -54.38     54.38 o 
  -9  12   3       27.10       90.12     46.61 o 
  -8  12   3       22.88        4.66     46.61 o 
  -7  12   3       48.52       66.81     38.84 o 
  -6  12   3       43.02      115.76     38.84 o 
  -5  12   3      186.48      214.42     38.84 o 
  -4  12   3      245.72      244.72     31.08 o 
  -3  12   3      732.96      818.83     38.84 o 
  -2  12   3     2134.40     2198.58     46.61 o 
  -1  12   3     1247.54     1287.30     38.84 o 
   0  12   3      884.11      931.48     38.84 o 
   1  12   3      255.95      261.03     31.08 o 
   2  12   3       49.44       48.94     38.84 o 
   3  12   3      216.75      234.62     38.84 o 
   4  12   3      465.98      431.95     46.61 o 
   5  12   3      625.04      436.61     38.84 o 
   6  12   3     1414.33     1399.94     62.15 o 
   7  12   3      905.78      850.69     54.38 o 
   8  12   3      985.10     1066.66     69.92 o 
   9  12   3      471.71      332.51     69.92 o 
  10  12   3      378.39      308.42     69.92 o 
  11  12   3      414.33      364.36     77.69 o 
 -11  13   3      500.29      445.15     62.15 o 
 -10  13   3      767.18      727.94     62.15 o 
  -9  13   3      847.91      988.20     62.15 o 
  -8  13   3      980.47      886.42     62.15 o 
  -7  13   3     1300.11     1395.28     62.15 o 
  -6  13   3     1554.29     1592.61     62.15 o 
  -5  13   3     3095.66     2979.35     77.69 o 
  -4  13   3     5667.94     5947.04    116.53 o 
  -3  13   3     2896.07     2890.00     69.92 o 
  -2  13   3     3045.98     2977.02     69.92 o 
  -1  13   3     3306.54     3071.79     69.92 o 
   0  13   3     2531.11     2422.32     54.38 o 
   1  13   3     3746.06     3687.86     69.92 o 
   2  13   3     4809.59     4844.64    100.99 o 
   3  13   3     2999.74     3269.90     77.69 o 
   4  13   3     1838.16     1925.12     69.92 o 
   5  13   3     1217.67     1252.34     54.38 o 
   6  13   3      926.18      780.77     62.15 o 
   7  13   3      415.30      458.36     54.38 o 
   8  13   3      825.80      861.56     62.15 o 
   9  13   3      590.45      605.97     77.69 o 
  10  13   3      270.49      336.39     77.69 o 
  11  13   3      332.33      353.48    108.76 o 
 -11  14   3        8.98      123.52    108.76 o 
 -10  14   3        1.25        4.66     54.38 o 
  -9  14   3       17.73       31.85     46.61 o 
  -8  14   3       24.98       -9.32     46.61 o 
  -7  14   3        3.97      -26.41     38.84 o 
  -6  14   3       95.89       51.27     38.84 o 
  -5  14   3      106.47       77.69     38.84 o 
  -4  14   3       35.12      144.50     38.84 o 
  -3  14   3      228.23      261.03     38.84 o 
  -2  14   3       99.46       19.42     31.08 o 
  -1  14   3      164.58      184.90     31.08 o 
   0  14   3     1126.77     1234.47     46.61 o 
   1  14   3      824.52      940.03     38.84 o 
   2  14   3     1099.35     1116.38     46.61 o 
   3  14   3      224.30      170.14     38.84 o 
   4  14   3      766.20      839.03     54.38 o 
   5  14   3      361.72      422.62     46.61 o 
   6  14   3      756.08      743.48     54.38 o 
   7  14   3      331.75      323.96     54.38 o 
   8  14   3      244.96      304.54     62.15 o 
   9  14   3      272.72      423.40     69.92 o 
  10  14   3      283.28      279.68     62.15 o 
 -10  15   3      246.31      213.64    108.76 o 
  -9  15   3      389.02      424.18     54.38 o 
  -8  15   3      682.26      723.28     62.15 o 
  -7  15   3     1077.74     1096.18     46.61 o 
  -6  15   3     1231.14     1179.31     69.92 o 
  -5  15   3     1652.55     1567.75     62.15 o 
  -4  15   3     2115.29     2071.95     62.15 o 
  -3  15   3     1637.62     1658.65     54.38 o 
  -2  15   3     2168.06     2038.54     62.15 o 
  -1  15   3     2241.65     2367.94     62.15 o 
   0  15   3     3805.87     3753.12     77.69 o 
   1  15   3     1632.59     1636.12     54.38 o 
   2  15   3     1974.45     2008.24     69.92 o 
   3  15   3      730.90      701.53     46.61 o 
   4  15   3     1402.18     1637.67     69.92 o 
   5  15   3     1569.54     1546.77     62.15 o 
   6  15   3     1111.43     1074.43     62.15 o 
   7  15   3      610.02      621.51     69.92 o 
   8  15   3      268.51      370.57     62.15 o 
   9  15   3      252.47      259.48     69.92 o 
  10  15   3      214.98      194.22     69.92 o 
  -9  16   3       14.73      111.87     54.38 o 
  -8  16   3        5.50        8.55     54.38 o 
  -7  16   3        4.45       33.41     38.84 o 
  -6  16   3        7.91       -2.33     54.38 o 
  -5  16   3       35.77      118.86     38.84 o 
  -4  16   3      174.82      236.17     38.84 o 
  -3  16   3      301.31      306.87     38.84 o 
  -2  16   3      146.53      209.76     38.84 o 
  -1  16   3      217.14      230.73     31.08 o 
   0  16   3      425.07      401.65     38.84 o 
   1  16   3      167.16      183.34     31.08 o 
   2  16   3      295.86      302.98     38.84 o 
   3  16   3      333.39      385.33     46.61 o 
   4  16   3      440.46      433.50     46.61 o 
   5  16   3      197.22      229.18     46.61 o 
   6  16   3      305.15      212.87     46.61 o 
   7  16   3      100.58      118.86     46.61 o 
   8  16   3      175.94       61.37     54.38 o 
   9  16   3      297.77      128.96     85.46 o 
  -8  17   3      388.22      412.52     54.38 o 
  -7  17   3      393.18      346.49     46.61 o 
  -6  17   3      367.32      347.27     46.61 o 
  -5  17   3      540.16      642.48     54.38 o 
  -4  17   3      886.89      858.46     54.38 o 
  -3  17   3     1136.13     1208.05     54.38 o 
  -2  17   3     1191.03     1140.46     54.38 o 
  -1  17   3     1519.00     1452.77     46.61 o 
   0  17   3     2004.40     2036.21     62.15 o 
   1  17   3     1142.24     1137.36     54.38 o 
   2  17   3     1435.77     1440.34     62.15 o 
   3  17   3      959.07     1118.71     62.15 o 
   4  17   3      687.77      625.39     54.38 o 
   5  17   3      421.59      459.91     54.38 o 
   6  17   3      318.75      373.68     54.38 o 
   7  17   3      289.13      200.44     62.15 o 
   8  17   3      278.05      198.88     69.92 o 
  -7  18   3       19.27      -46.61     46.61 o 
  -6  18   3       75.23       47.39     38.84 o 
  -5  18   3       68.12      146.05     46.61 o 
  -4  18   3      161.39      199.66     46.61 o 
  -3  18   3      223.85      276.57     46.61 o 
  -2  18   3       97.44       91.67     46.61 o 
  -1  18   3       39.37       42.73     38.84 o 
   0  18   3      119.78      102.55     38.84 o 
   1  18   3      212.26      254.04     38.84 o 
   2  18   3      278.70      244.72     46.61 o 
   3  18   3      200.90      237.73     46.61 o 
   4  18   3       99.15      118.86     46.61 o 
   5  18   3      104.64      171.69     46.61 o 
   6  18   3      183.95      187.23     54.38 o 
   7  18   3       93.32       41.17     62.15 o 
  -6  19   3      455.54      517.40     85.46 o 
  -5  19   3      559.66      524.40     54.38 o 
  -4  19   3      582.84      559.36     54.38 o 
  -3  19   3      434.90      436.61     46.61 o 
  -2  19   3      444.55      343.38     46.61 o 
  -1  19   3      862.98      773.78     54.38 o 
   0  19   3      643.17      595.87     46.61 o 
   1  19   3      387.81      400.87     46.61 o 
   2  19   3      546.76      498.76     46.61 o 
   3  19   3      416.96      422.62     62.15 o 
   4  19   3      455.57      403.20     62.15 o 
   5  19   3      491.26      423.40     62.15 o 
   6  19   3      407.30      146.83     69.92 o 
  -5  20   3        5.42       48.17     93.23 o 
  -4  20   3       33.88        8.55     62.15 o 
  -3  20   3       63.45       78.47     46.61 o 
  -2  20   3       48.60      107.21     54.38 o 
  -1  20   3       23.49       38.84     46.61 o 
   0  20   3       13.98       69.92     54.38 o 
   1  20   3       29.26       29.52     62.15 o 
   2  20   3       38.84       51.27     46.61 o 
   3  20   3      101.31       95.56     54.38 o 
   4  20   3      163.81      178.68    100.99 o 
  -2  21   3      380.67      338.72    108.76 o 
  -1  21   3      518.32      579.55    108.76 o 
   0  21   3      449.87      390.77     93.23 o 
   1  21   3      431.54      487.88    124.30 o 
  -1 -21   4       62.45      -13.98    100.99 o 
   0 -21   4       99.72       63.70    100.99 o 
  -4 -20   4      434.54      384.56    108.76 o 
  -3 -20   4      445.23      464.58     85.46 o 
  -2 -20   4      421.63      452.92     85.46 o 
  -1 -20   4      382.49      454.48     69.92 o 
   0 -20   4      340.62      284.34     62.15 o 
   1 -20   4      414.78      403.98     69.92 o 
   2 -20   4      418.04      302.98     62.15 o 
   3 -20   4      199.21      302.21    100.99 o 
   4 -20   4      250.23      175.58    100.99 o 
  -6 -19   4       25.14       93.23     93.23 o 
  -5 -19   4       72.46      194.22     69.92 o 
  -4 -19   4      172.44      282.79     85.46 o 
  -3 -19   4      212.63      278.12     77.69 o 
  -2 -19   4      163.47      167.81     54.38 o 
  -1 -19   4      240.94      305.31     62.15 o 
   0 -19   4      124.97      144.50     62.15 o 
   1 -19   4      177.47      245.50     69.92 o 
   2 -19   4      107.12      135.95     54.38 o 
   3 -19   4       65.78      134.40     62.15 o 
   4 -19   4      113.59       93.23     69.92 o 
   5 -19   4      174.50      155.38     85.46 o 
  -7 -18   4      340.48      316.19    100.99 o 
  -6 -18   4      339.52      334.84     93.23 o 
  -5 -18   4      386.70      349.60     69.92 o 
  -4 -18   4      334.47      334.84     69.92 o 
  -3 -18   4      424.97      316.97     69.92 o 
  -2 -18   4      707.79      522.07     62.15 o 
  -1 -18   4      867.14      872.44     77.69 o 
   0 -18   4      843.16      877.88     69.92 o 
   1 -18   4      617.06      542.26     54.38 o 
   2 -18   4      800.14      762.12     69.92 o 
   3 -18   4      480.83      456.03     69.92 o 
   4 -18   4      628.83      665.79     85.46 o 
   5 -18   4      486.79      644.81     93.23 o 
   6 -18   4      365.50      347.27     85.46 o 
   7 -18   4      233.78      289.78     85.46 o 
  -8 -17   4       40.35      -12.43    100.99 o 
  -7 -17   4       59.79      199.66     85.46 o 
  -6 -17   4       35.93       81.57     69.92 o 
  -5 -17   4       23.81       54.38     54.38 o 
  -4 -17   4      136.84      203.54     69.92 o 
  -3 -17   4      162.83      240.06     69.92 o 
  -2 -17   4      173.06      263.36     46.61 o 
  -1 -17   4      187.67      292.11     46.61 o 
   0 -17   4       79.64      188.78     54.38 o 
   1 -17   4      165.95      217.53     54.38 o 
   2 -17   4      567.12      597.42     69.92 o 
   3 -17   4      362.23      321.63     62.15 o 
   4 -17   4      301.64      205.10     54.38 o 
   5 -17   4      267.26      332.51     62.15 o 
   6 -17   4      204.34      129.74     69.92 o 
   7 -17   4      128.06       90.12     69.92 o 
   8 -17   4      245.37      142.95     93.23 o 
  -9 -16   4      372.75      201.99    108.76 o 
  -8 -16   4      459.22      522.07     77.69 o 
  -7 -16   4      401.25      348.04     77.69 o 
  -6 -16   4      592.02      713.96     77.69 o 
  -5 -16   4     1075.97     1100.84     69.92 o 
  -4 -16   4     1888.87     1781.39     85.46 o 
  -3 -16   4     2097.45     2228.88    100.99 o 
  -2 -16   4     1888.25     1880.83     77.69 o 
  -1 -16   4     1219.46     1214.27     69.92 o 
   0 -16   4     1490.10     1506.38     85.46 o 
   1 -16   4     1078.31     1108.61     62.15 o 
   2 -16   4     1290.62     1235.24     69.92 o 
   3 -16   4     1032.81      976.54     62.15 o 
   4 -16   4     1037.05     1168.43     69.92 o 
   5 -16   4      663.75      698.42     69.92 o 
   6 -16   4      456.80      487.88     69.92 o 
   7 -16   4      312.78      358.14     77.69 o 
   8 -16   4      256.81      260.26     85.46 o 
   9 -16   4      246.46      104.10     85.46 o 
 -10 -15   4       13.92      -41.95    100.99 o 
  -9 -15   4       28.85      159.26     77.69 o 
  -8 -15   4       17.12       20.20     46.61 o 
  -7 -15   4       15.95       67.59     38.84 o 
  -6 -15   4      108.07      158.48     54.38 o 
  -5 -15   4      118.64      153.05     54.38 o 
  -4 -15   4      303.14      413.30     62.15 o 
  -3 -15   4       85.43       76.91     46.61 o 
  -2 -15   4      337.15      337.17     46.61 o 
  -1 -15   4      609.65      666.57     46.61 o 
   0 -15   4     1839.72     1990.37     69.92 o 
   1 -15   4      846.07      757.46     54.38 o 
   2 -15   4     1184.38     1206.50     62.15 o 
   3 -15   4      853.74      821.17     62.15 o 
   4 -15   4      713.91      738.82     62.15 o 
   5 -15   4      235.92      265.69     54.38 o 
   6 -15   4      349.42      431.17     69.92 o 
   7 -15   4      289.81      371.35     69.92 o 
   8 -15   4      317.28      278.90     62.15 o 
   9 -15   4      301.54      346.49    100.99 o 
 -11 -14   4      266.77       99.44     85.46 o 
 -10 -14   4      377.39      370.57     85.46 o 
  -9 -14   4      615.57      646.37     62.15 o 
  -8 -14   4     1120.63     1161.44     77.69 o 
  -7 -14   4      698.81      700.75     62.15 o 
  -6 -14   4      484.87      470.79     54.38 o 
  -5 -14   4      698.21      755.91     62.15 o 
  -4 -14   4      989.27      970.33     69.92 o 
  -3 -14   4     1076.29     1149.79     69.92 o 
  -2 -14   4     2136.47     2259.95     77.69 o 
  -1 -14   4     1785.71     1796.93     69.92 o 
   0 -14   4     3170.12     3560.45     93.23 o 
   1 -14   4     3935.60     3986.19    108.76 o 
   2 -14   4     2564.81     2463.50     85.46 o 
   3 -14   4     1021.44     1093.85     54.38 o 
   4 -14   4     1735.28     1774.40     77.69 o 
   5 -14   4     1076.83     1183.97     69.92 o 
   6 -14   4      677.15      673.56     62.15 o 
   7 -14   4      473.74      504.97     77.69 o 
   8 -14   4      350.91      347.27     38.84 o 
   9 -14   4      176.96      208.20     85.46 o 
  10 -14   4      220.92      182.57     93.23 o 
 -11 -13   4        0.04      -69.14     93.23 o 
 -10 -13   4       33.62       13.21     54.38 o 
  -9 -13   4       30.03      226.07     69.92 o 
  -8 -13   4       34.67       26.41     54.38 o 
  -7 -13   4       93.72      125.86     54.38 o 
  -6 -13   4      129.93      212.87     46.61 o 
  -5 -13   4      246.22      316.19     54.38 o 
  -4 -13   4      718.82      836.70     69.92 o 
  -3 -13   4     1084.30      412.52     38.84 o 
  -2 -13   4     1623.47      902.74     38.84 o 
  -1 -13   4      607.14      615.29     46.61 o 
   0 -13   4      742.59      692.98     46.61 o 
   1 -13   4      488.25      630.05     46.61 o 
   2 -13   4      874.97      887.20     46.61 o 
   3 -13   4      841.43      839.03     54.38 o 
   4 -13   4     1882.19     1918.12     62.15 o 
   5 -13   4      703.87      648.70     46.61 o 
   6 -13   4      591.56      551.59     38.84 o 
   7 -13   4      362.98      307.65     38.84 o 
   8 -13   4      330.09      288.22     46.61 o 
   9 -13   4      358.20      407.09     54.38 o 
  10 -13   4      371.38      393.10     69.92 o 
  11 -13   4      308.44      132.07    100.99 o 
 -12 -12   4      367.96      210.54    108.76 o 
 -11 -12   4      545.79      581.11     85.46 o 
 -10 -12   4      805.78      931.48     77.69 o 
  -9 -12   4      773.94      893.42     62.15 o 
  -8 -12   4     1055.11     1212.71     69.92 o 
  -7 -12   4     1479.87     1465.20     85.46 o 
  -6 -12   4     4122.26     4315.58    108.76 o 
  -5 -12   4     5393.89     5839.83    124.30 o 
  -4 -12   4     4530.75     4366.86    124.30 o 
  -3 -12   4     2540.91     2511.66     77.69 o 
  -2 -12   4     1902.66     2118.56     69.92 o 
  -1 -12   4     1349.85      637.82     38.84 o 
   0 -12   4      858.95      866.22     54.38 o 
   1 -12   4     2064.78     2090.59     69.92 o 
   2 -12   4     4373.17     4469.41     93.23 o 
   3 -12   4     3174.94     3048.49     85.46 o 
   4 -12   4     2508.33     2566.82     69.92 o 
   5 -12   4     2274.20     2249.08     77.69 o 
   6 -12   4     1372.76     1281.08     62.15 o 
   7 -12   4      929.46      875.55     54.38 o 
   8 -12   4     1092.55     1079.87     62.15 o 
   9 -12   4      602.83      554.69     77.69 o 
  10 -12   4      263.71      309.98     93.23 o 
  11 -12   4      218.53       48.17    100.99 o 
 -12 -11   4        0.81      -17.87     85.46 o 
 -11 -11   4        2.01       44.28     54.38 o 
 -10 -11   4       15.88        6.22     62.15 o 
  -9 -11   4        5.27      113.42     38.84 o 
  -8 -11   4      318.06      366.69     46.61 o 
  -7 -11   4      590.95      754.35     69.92 o 
  -6 -11   4      662.98      745.81     54.38 o 
  -5 -11   4      883.56     1018.49     69.92 o 
  -4 -11   4      583.94      602.08     54.38 o 
  -3 -11   4       80.99       94.78     54.38 o 
  -2 -11   4      626.68      648.70     38.84 o 
  -1 -11   4      969.45      975.76     46.61 o 
   0 -11   4     1150.76     1205.72     54.38 o 
   1 -11   4     2033.02     2103.02     62.15 o 
   2 -11   4     1287.00     1327.69     54.38 o 
   3 -11   4      796.02      717.84     46.61 o 
   4 -11   4      733.33      617.62     46.61 o 
   5 -11   4     1299.49     1341.68     54.38 o 
   6 -11   4     1527.67     1308.27     62.15 o 
   7 -11   4      945.82     1039.47     54.38 o 
   8 -11   4      762.21      668.12     69.92 o 
   9 -11   4      364.62      395.43     77.69 o 
  10 -11   4      331.59      277.35     69.92 o 
  11 -11   4      613.94      584.22     93.23 o 
 -12 -10   4      490.11      635.49    124.30 o 
 -11 -10   4      780.03      867.00     77.69 o 
 -10 -10   4     1631.34     1643.11     77.69 o 
  -9 -10   4     1952.84     1867.63     77.69 o 
  -8 -10   4     1389.23     1325.36     54.38 o 
  -7 -10   4     1448.55     1454.32     62.15 o 
  -6 -10   4     1688.16     1644.66     77.69 o 
  -5 -10   4      943.33      921.38     54.38 o 
  -4 -10   4     3155.29     3210.08     93.23 o 
  -3 -10   4     5683.53     5734.95    124.30 o 
  -2 -10   4     4563.24     4759.18     93.23 o 
  -1 -10   4     5160.43     5073.82     93.23 o 
   0 -10   4     7291.84     6966.31    124.30 o 
   1 -10   4     4434.07     4290.72     93.23 o 
   2 -10   4     4108.53     4032.80     85.46 o 
   3 -10   4     3959.96     3866.55     85.46 o 
   4 -10   4     2874.57     2953.71     77.69 o 
   5 -10   4     1317.92     1427.13     54.38 o 
   6 -10   4     3389.14     3217.07     93.23 o 
   7 -10   4     1513.35     1435.68     69.92 o 
   8 -10   4     1292.43     1293.51     69.92 o 
   9 -10   4      915.25     1086.86     77.69 o 
  10 -10   4      382.82      477.78     93.23 o 
  11 -10   4      280.05      371.35     93.23 o 
  12 -10   4      228.55      215.97    116.53 o 
 -13  -9   4        3.69      -58.27     62.15 o 
 -12  -9   4        6.93      -40.40     54.38 o 
 -11  -9   4       26.82      -28.74     54.38 o 
 -10  -9   4       38.61       94.78     54.38 o 
  -9  -9   4      158.75      138.29     46.61 o 
  -8  -9   4      624.30      661.13     46.61 o 
  -7  -9   4      299.83      303.76     46.61 o 
  -6  -9   4      172.37      200.44     46.61 o 
  -5  -9   4       66.28       31.85     54.38 o 
  -4  -9   4     1033.12      915.94     54.38 o 
  -3  -9   4     3552.52     3748.46     85.46 o 
  -2  -9   4     5355.21     5210.55    100.99 o 
  -1  -9   4     3808.78     3756.23     69.92 o 
   0  -9   4     1319.76     1344.01     46.61 o 
   1  -9   4      450.10      413.30     38.84 o 
   2  -9   4     2549.09     2460.39     62.15 o 
   3  -9   4     3475.16     3537.15     77.69 o 
   4  -9   4     2301.69     2280.15     62.15 o 
   5  -9   4     2902.01     2821.64     77.69 o 
   6  -9   4     1094.80     1100.07     62.15 o 
   7  -9   4      820.79      813.40     62.15 o 
   8  -9   4      460.96      473.90     62.15 o 
   9  -9   4      885.73      771.44     62.15 o 
  10  -9   4      972.89     1037.14     85.46 o 
  11  -9   4      466.52      432.72     69.92 o 
  12  -9   4      381.47      400.09    108.76 o 
 -13  -8   4      354.55      307.65     69.92 o 
 -12  -8   4      680.98      725.61     62.15 o 
 -11  -8   4      958.38      880.99     62.15 o 
 -10  -8   4     1167.05     1089.97     54.38 o 
  -9  -8   4     3055.86     3056.26     85.46 o 
  -8  -8   4     1882.41     1963.18     69.92 o 
  -7  -8   4     4382.14     4828.33    100.99 o 
  -6  -8   4     4385.79     4519.13    100.99 o 
  -5  -8   4    10037.24     9848.54    163.15 o 
  -4  -8   4     7569.44     7884.58    147.61 o 
  -3  -8   4    11142.41    11034.85    186.45 o 
  -2  -8   4     9260.95     8914.73    147.61 o 
  -1  -8   4     7079.32     7093.72    108.76 o 
   0  -8   4     7512.06     7657.74    116.53 o 
   1  -8   4     8104.85     7688.81    116.53 o 
   2  -8   4     5248.22     5435.07     93.23 o 
   3  -8   4     2760.43     2865.14     69.92 o 
   4  -8   4     2861.27     2680.25     69.92 o 
   5  -8   4     2051.13     2012.13     77.69 o 
   6  -8   4     3493.97     3781.87    116.53 o 
   7  -8   4     1317.99     1299.73     77.69 o 
   8  -8   4     1103.40     1131.92     85.46 o 
   9  -8   4      948.51      969.55     62.15 o 
  10  -8   4      919.41     1030.15     77.69 o 
  11  -8   4      377.41      421.07     69.92 o 
  12  -8   4      215.42      106.43     77.69 o 
  13  -8   4      121.59      117.31    124.30 o 
 -13  -7   4       11.34       69.92     69.92 o 
 -12  -7   4       15.82       52.05     62.15 o 
 -11  -7   4       17.80      170.91     54.38 o 
 -10  -7   4       14.65       88.56     54.38 o 
  -9  -7   4      243.24      261.03     46.61 o 
  -8  -7   4       18.15       -6.22     38.84 o 
  -7  -7   4      206.59      158.48     38.84 o 
  -6  -7   4      629.26      605.97     38.84 o 
  -5  -7   4     1195.67     1229.81     54.38 o 
  -4  -7   4     1206.92     1204.95     46.61 o 
  -3  -7   4     3159.98     3111.42     85.46 o 
  -2  -7   4     4167.30     4303.15     85.46 o 
  -1  -7   4      168.35      161.59     23.31 o 
   0  -7   4     2608.69     2484.47     54.38 o 
   1  -7   4     5295.65     5051.29     93.23 o 
   2  -7   4     2833.05     2620.43     54.38 o 
   3  -7   4     5230.24     4917.67     93.23 o 
   4  -7   4     3467.87     3210.86     77.69 o 
   5  -7   4     1477.71     1431.80     62.15 o 
   6  -7   4     1381.13     1107.84     62.15 o 
   7  -7   4     4354.25     4269.75     93.23 o 
   8  -7   4     1184.15     1178.53     62.15 o 
   9  -7   4      819.86      814.17     54.38 o 
  10  -7   4      790.88      682.88     69.92 o 
  11  -7   4      459.27      535.27     69.92 o 
  12  -7   4      508.23      519.73     93.23 o 
  13  -7   4      471.48      235.40    108.76 o 
 -14  -6   4      276.99       78.47     77.69 o 
 -13  -6   4      471.77      424.18     62.15 o 
 -12  -6   4      541.33      487.11     62.15 o 
 -11  -6   4     1222.64     1369.64     77.69 o 
 -10  -6   4     1281.34     1473.75     69.92 o 
  -9  -6   4     3479.01     3620.27     93.23 o 
  -8  -6   4     2331.90     2636.74     77.69 o 
  -7  -6   4     2560.50     2665.49     69.92 o 
  -6  -6   4     3074.52     2896.22     69.92 o 
  -5  -6   4     5988.10     5706.98    100.99 o 
  -4  -6   4     3263.60     3126.95     62.15 o 
  -3  -6   4    15446.59    15134.46    209.76 o 
  -2  -6   4     8221.44     8111.43    132.07 o 
  -1  -6   4     7107.75     6629.92    108.76 o 
   0  -6   4     7250.41     6908.04    100.99 o 
   1  -6   4    11993.42    12026.93    186.45 o 
   2  -6   4    12336.30    12766.52    170.91 o 
   3  -6   4     8862.07     8539.50    132.07 o 
   4  -6   4     5638.41     5596.67    100.99 o 
   5  -6   4     4986.06     4982.93    100.99 o 
   6  -6   4     5906.60     6072.89    116.53 o 
   7  -6   4     3252.72     3185.22     77.69 o 
   8  -6   4     3421.43     3304.86     85.46 o 
   9  -6   4     1491.17     1429.46     69.92 o 
  10  -6   4     1215.44     1192.52     62.15 o 
  11  -6   4      417.17      299.88     54.38 o 
  12  -6   4      282.47      301.43     62.15 o 
  13  -6   4       89.79      162.37    100.99 o 
 -14  -5   4       15.21      134.40     62.15 o 
 -13  -5   4       28.66       68.37     69.92 o 
 -12  -5   4       39.29      -34.18     62.15 o 
 -11  -5   4       16.10       18.65     54.38 o 
 -10  -5   4       89.01       74.58     46.61 o 
  -9  -5   4       83.04       53.60     46.61 o 
  -8  -5   4      546.46      623.06     46.61 o 
  -7  -5   4      100.07      127.41     38.84 o 
  -6  -5   4      301.31      226.85     38.84 o 
  -5  -5   4      815.32      689.87     38.84 o 
  -4  -5   4      472.32      512.74     31.08 o 
  -3  -5   4     4879.27     4871.83     85.46 o 
  -2  -5   4    10322.64     9368.43    139.84 o 
  -1  -5   4     3129.91     3064.03     85.46 o 
   0  -5   4     1995.07     1895.59     46.61 o 
   1  -5   4     1716.79     1646.21     46.61 o 
   2  -5   4     1451.78     1493.17     38.84 o 
   3  -5   4     6078.59     5513.54     93.23 o 
   4  -5   4     3333.76     3419.06     77.69 o 
   5  -5   4     1553.05     1491.62     46.61 o 
   6  -5   4     1289.72     1329.25     46.61 o 
   7  -5   4     4362.53     4437.56     93.23 o 
   8  -5   4     1643.52     1695.94     62.15 o 
   9  -5   4     2387.57     2558.28     77.69 o 
  10  -5   4     1427.60     1406.94     69.92 o 
  11  -5   4     1224.84     1199.51     69.92 o 
  12  -5   4      573.59      502.64     62.15 o 
  13  -5   4      518.03      640.93    139.84 o 
 -14  -4   4      219.49      114.20     77.69 o 
 -13  -4   4      834.93      978.87     93.23 o 
 -12  -4   4      867.59      934.59     77.69 o 
 -11  -4   4     1636.80     1811.69     85.46 o 
 -10  -4   4     3454.04     3523.16    108.76 o 
  -9  -4   4     5840.60     6190.20    132.07 o 
  -8  -4   4     4522.72     4745.98    100.99 o 
  -7  -4   4     6779.25     6947.66    124.30 o 
  -6  -4   4     8580.47     8433.84    132.07 o 
  -5  -4   4     4672.00     4676.06     93.23 o 
  -4  -4   4    11320.38    11265.58    163.15 o 
  -3  -4   4    13543.87    13999.43    194.22 o 
  -2  -4   4     6570.99     6385.98     93.23 o 
  -1  -4   4    10737.46    10604.45    186.45 o 
   0  -4   4    19628.13    19146.28    271.91 o 
   1  -4   4     6469.29     6391.42     93.23 o 
   2  -4   4     9409.75     8999.41    132.07 o 
   3  -4   4    16877.28    17193.20    240.83 o 
   4  -4   4     5564.08     5678.24     93.23 o 
   5  -4   4     5625.86     5787.78    100.99 o 
   6  -4   4     6348.78     6368.11    124.30 o 
   7  -4   4     1777.49     1792.27     62.15 o 
   8  -4   4      958.94      894.19     46.61 o 
   9  -4   4     2269.50     2183.04     62.15 o 
  10  -4   4     1753.39     1943.76     69.92 o 
  11  -4   4      496.84      500.31     62.15 o 
  12  -4   4      589.21      554.69     77.69 o 
  13  -4   4      175.72      274.24     69.92 o 
 -14  -3   4        4.00       41.95     62.15 o 
 -13  -3   4        4.98       -0.78     54.38 o 
 -12  -3   4       55.60       74.58     46.61 o 
 -11  -3   4       13.69       51.27     46.61 o 
 -10  -3   4      161.05      166.25     46.61 o 
  -9  -3   4      319.94      370.57     46.61 o 
  -8  -3   4      439.65      431.95     46.61 o 
  -7  -3   4      677.01      591.98     38.84 o 
  -6  -3   4     1269.42     1062.78     46.61 o 
  -5  -3   4     2764.38     2553.61     62.15 o 
  -4  -3   4     5728.64     5388.46     93.23 o 
  -3  -3   4    10753.81    10397.02    155.38 o 
  -2  -3   4     3168.15     3091.99     54.38 o 
  -1  -3   4     3452.80     3474.22     54.38 o 
   0  -3   4      255.17      332.51     23.31 o 
   1  -3   4     3699.62     3868.88     62.15 o 
   2  -3   4     2170.62     1850.54     46.61 o 
   3  -3   4     4978.99     4787.93     93.23 o 
   4  -3   4    13946.53    14159.47    209.76 o 
   5  -3   4     3028.12     3077.23     69.92 o 
   6  -3   4     2577.28     2548.18     54.38 o 
   7  -3   4     3983.57     4127.58     85.46 o 
   8  -3   4     1227.28     1183.97     54.38 o 
   9  -3   4     1861.01     1985.71     62.15 o 
  10  -3   4      843.32      917.50     62.15 o 
  11  -3   4      790.53      811.84     69.92 o 
  12  -3   4      935.42      841.36     62.15 o 
  13  -3   4      692.03      681.33     69.92 o 
 -14  -2   4      292.23      267.25     85.46 o 
 -13  -2   4      502.37      423.40     69.92 o 
 -12  -2   4     1135.87     1088.41     69.92 o 
 -11  -2   4     1161.70     1100.84     69.92 o 
 -10  -2   4     2917.93     3138.61     93.23 o 
  -9  -2   4     3775.44     3882.86     93.23 o 
  -8  -2   4     1587.98     1642.33     62.15 o 
  -7  -2   4     5399.13     5545.39    100.99 o 
  -6  -2   4    15062.11    15212.14    217.53 o 
  -5  -2   4    15191.66    15567.96    225.30 o 
  -4  -2   4    24078.04    23264.54    302.98 o 
  -3  -2   4    27077.51    26405.47    357.37 o 
  -2  -2   4     5181.02     5787.00     93.23 o 
  -1  -2   4     1807.18     1972.51     38.84 o 
   0  -2   4     1962.93     2047.86     38.84 o 
   1  -2   4      921.16      720.95     31.08 o 
   2  -2   4     7036.62     6921.25    124.30 o 
   3  -2   4    24770.80    24147.07    326.29 o 
   4  -2   4    11540.42    12188.52    178.68 o 
   5  -2   4     8195.80     8443.94    124.30 o 
   6  -2   4     9498.87     9474.86    139.84 o 
   7  -2   4     4168.61     4197.50     85.46 o 
   8  -2   4     1415.60     1345.56     54.38 o 
   9  -2   4     3304.43     3342.93     85.46 o 
  10  -2   4     1653.19     1798.48     69.92 o 
  11  -2   4      758.08      715.51     62.15 o 
  12  -2   4      480.50      515.07     69.92 o 
  13  -2   4      195.21      171.69     62.15 o 
  14  -2   4       72.34      -14.76    100.99 o 
 -14  -1   4        3.35      110.32     77.69 o 
 -13  -1   4        9.78       98.66     54.38 o 
 -12  -1   4       14.59       58.27     54.38 o 
 -11  -1   4       11.27       24.08     38.84 o 
 -10  -1   4       32.13       10.10     38.84 o 
  -9  -1   4     1104.21     1075.21     54.38 o 
  -8  -1   4     2213.75     2006.69     62.15 o 
  -7  -1   4     1122.33      997.52     46.61 o 
  -6  -1   4      621.04      595.87     38.84 o 
  -5  -1   4      574.27      630.05     38.84 o 
  -4  -1   4      358.61      428.06     31.08 o 
  -3  -1   4     4915.42     4661.30     77.69 o 
  -2  -1   4    17393.84    16412.43    209.76 o 
  -1  -1   4    11141.72    12130.25    163.15 o 
   0  -1   4     4213.69     3822.26     62.15 o 
   1  -1   4     4277.66     4331.90     69.92 o 
   2  -1   4     4303.49     4340.44     85.46 o 
   3  -1   4    14929.24    14784.08    225.30 o 
   4  -1   4    13490.09    13532.52    186.45 o 
   5  -1   4     1629.35     1608.15     46.61 o 
   6  -1   4     1630.50     1637.67     54.38 o 
   7  -1   4     2363.02     2365.61     69.92 o 
   8  -1   4     1400.51     1460.54     62.15 o 
   9  -1   4     1318.49     1512.59     62.15 o 
  10  -1   4     3085.76     3393.42    100.99 o 
  11  -1   4     1614.61     1586.39     69.92 o 
  12  -1   4      458.62      519.73     69.92 o 
  13  -1   4      556.60      532.16     62.15 o 
  14  -1   4      102.91      -42.73    147.61 o 
 -14   0   4      371.96      363.58     85.46 o 
 -13   0   4      320.19      325.51     54.38 o 
 -12   0   4     1234.44     1173.87     62.15 o 
 -11   0   4     1589.84     1679.62     69.92 o 
 -10   0   4     2665.80     2841.84     85.46 o 
  -9   0   4     4473.48     4537.00    100.99 o 
  -8   0   4     5214.49     5591.23    108.76 o 
  -7   0   4     6195.42     6448.90    108.76 o 
  -6   0   4     8187.50     8552.70    124.30 o 
  -5   0   4     8635.42     9012.62    132.07 o 
  -4   0   4     8423.98     8800.53    139.84 o 
  -3   0   4    24502.30    23700.37    295.22 o 
  -2   0   4    62740.98    59781.92    590.43 o 
  -1   0   4    40185.20    39086.54    403.98 o 
   0   0   4    33791.53    35811.98    427.29 o 
   1   0   4      461.39      380.67     23.31 o 
   2   0   4      214.70      359.70     23.31 o 
   3   0   4     3159.08     3267.57     69.92 o 
   4   0   4     7294.92     7120.13    116.53 o 
   5   0   4     6102.93     5948.59    100.99 o 
   6   0   4    10271.89    10134.44    155.38 o 
   7   0   4     3168.13     3151.81     77.69 o 
   8   0   4     1440.65     1513.37     62.15 o 
   9   0   4     1593.10     1587.95     62.15 o 
  10   0   4      639.10      691.43     54.38 o 
  11   0   4     1455.26     1452.77     69.92 o 
  12   0   4      712.43      795.53     69.92 o 
  13   0   4      212.12       79.24     62.15 o 
  14   0   4       97.21      -27.19     93.23 o 
 -14   1   4        3.61       28.74     93.23 o 
 -13   1   4        9.13       70.70     46.61 o 
 -12   1   4       11.10       55.94     38.84 o 
 -11   1   4       21.71       59.04     38.84 o 
 -10   1   4       33.89       -1.55     38.84 o 
  -9   1   4     1024.03      940.03     46.61 o 
  -8   1   4     2226.15     2040.87     62.15 o 
  -7   1   4     1254.95     1113.27     38.84 o 
  -6   1   4      735.14      733.38     31.08 o 
  -5   1   4      307.94      350.37     23.31 o 
  -4   1   4      808.84      848.36     23.31 o 
  -3   1   4     5130.77     4832.99     77.69 o 
  -2   1   4    18405.09    17440.24    194.22 o 
  -1   1   4    13659.88    14778.64    163.15 o 
   0   1   4     3453.76     3013.53     46.61 o 
   1   1   4     6579.61     6663.33    108.76 o 
   2   1   4     5642.04     5610.65     93.23 o 
   3   1   4    13768.75    13849.49    194.22 o 
   4   1   4    12069.99    12319.03    170.91 o 
   5   1   4     1494.30     1494.72     46.61 o 
   6   1   4     1759.96     1652.43     54.38 o 
   7   1   4     2426.20     2416.11     69.92 o 
   8   1   4     1731.32     1773.62     62.15 o 
   9   1   4     1329.87     1405.38     62.15 o 
  10   1   4     2678.39     3009.64     93.23 o 
  11   1   4     1531.32     1632.23     77.69 o 
  12   1   4      502.40      630.05     77.69 o 
  13   1   4      510.91      543.82     62.15 o 
  14   1   4      106.65       96.33    100.99 o 
 -14   2   4      303.15      292.88     85.46 o 
 -13   2   4      545.55      389.22     46.61 o 
 -12   2   4     1210.57     1176.98     62.15 o 
 -11   2   4     1030.51     1023.15     46.61 o 
 -10   2   4     3142.66     3356.91     77.69 o 
  -9   2   4     3900.55     3965.21     85.46 o 
  -8   2   4     1608.99     1695.16     46.61 o 
  -7   2   4     5733.87     5769.91     93.23 o 
  -6   2   4    14993.74    15216.03    194.22 o 
  -5   2   4    14705.66    14864.10    178.68 o 
  -4   2   4    23278.83    21941.50    264.14 o 
  -3   2   4    25916.67    25543.13    302.98 o 
  -2   2   4     4692.05     5072.27     69.92 o 
  -1   2   4      228.05      268.80     15.54 o 
   0   2   4     5437.32     5520.53     85.46 o 
   1   2   4      126.97      195.77     15.54 o 
   2   2   4     6540.86     6052.69     93.23 o 
   3   2   4    19793.69    19187.46    248.60 o 
   4   2   4    10169.83    10649.51    155.38 o 
   5   2   4     6414.66     6664.10    108.76 o 
   6   2   4    10447.53    10734.19    155.38 o 
   7   2   4     4636.15     4775.50    100.99 o 
   8   2   4     1440.10     1462.09     62.15 o 
   9   2   4     3750.15     3783.42     93.23 o 
  10   2   4     1582.83     1660.98     69.92 o 
  11   2   4      815.83      769.11     62.15 o 
  12   2   4      513.72      618.40     69.92 o 
  13   2   4      208.20      181.01     54.38 o 
  14   2   4       68.96       56.71     85.46 o 
 -14   3   4        3.61       97.11     69.92 o 
 -13   3   4        5.84      100.22     46.61 o 
 -12   3   4       46.98       39.62     38.84 o 
 -11   3   4       23.23       63.70     38.84 o 
 -10   3   4      217.27      220.63     38.84 o 
  -9   3   4      371.97      398.54     38.84 o 
  -8   3   4      557.78      466.13     38.84 o 
  -7   3   4      800.50      661.90     38.84 o 
  -6   3   4     1092.73      893.42     38.84 o 
  -5   3   4     2597.99     2399.79     46.61 o 
  -4   3   4     5489.52     5258.72     93.23 o 
  -3   3   4     9952.93     9613.93    139.84 o 
  -2   3   4     2441.66     2511.66     46.61 o 
  -1   3   4     3829.39     3883.64     54.38 o 
   0   3   4      234.04      324.74     23.31 o 
   1   3   4     2432.50     2475.15     46.61 o 
   2   3   4     1997.21     1831.89     46.61 o 
   3   3   4     5839.49     5629.29     93.23 o 
   4   3   4    13736.90    13714.31    194.22 o 
   5   3   4     4098.60     4376.18     77.69 o 
   6   3   4     3346.09     3283.88     77.69 o 
   7   3   4     3531.97     3588.42     77.69 o 
   8   3   4     1540.36     1615.14     69.92 o 
   9   3   4     1748.48     2012.90     69.92 o 
  10   3   4      802.58      809.51     54.38 o 
  11   3   4      820.05      901.18     62.15 o 
  12   3   4      887.70      964.89     77.69 o 
  13   3   4      669.33      630.83     93.23 o 
 -14   4   4      263.47      295.99    116.53 o 
 -13   4   4      799.29      790.87     69.92 o 
 -12   4   4      814.98      821.94     54.38 o 
 -11   4   4     1537.98     1706.81     62.15 o 
 -10   4   4     3111.40     3109.86     85.46 o 
  -9   4   4     5290.30     5346.51    108.76 o 
  -8   4   4     4981.85     4960.40    100.99 o 
  -7   4   4     6812.50     6682.75    108.76 o 
  -6   4   4     8323.51     8310.32    124.30 o 
  -5   4   4     5882.47     5593.56     93.23 o 
  -4   4   4    11123.22    11086.12    155.38 o 
  -3   4   4    12623.29    12754.86    163.15 o 
  -2   4   4     5027.10     5170.16     77.69 o 
  -1   4   4    10806.79    10696.12    132.07 o 
   0   4   4    19346.91    18951.28    209.76 o 
   1   4   4     8744.14     8802.86    124.30 o 
   2   4   4     9003.90     8789.65    124.30 o 
   3   4   4    13721.46    13716.64    170.91 o 
   4   4   4     4200.52     4092.62     69.92 o 
   5   4   4     5907.71     6452.79    100.99 o 
   6   4   4     6540.60     6619.04    108.76 o 
   7   4   4     2487.89     2329.09     69.92 o 
   8   4   4     1487.74     1430.24     62.15 o 
   9   4   4     2248.47     2323.66     77.69 o 
  10   4   4     1619.24     1746.43     69.92 o 
  11   4   4      550.39      568.68     62.15 o 
  12   4   4      526.82      661.90     69.92 o 
  13   4   4      169.08       57.49     77.69 o 
 -14   5   4       14.51       29.52     93.23 o 
 -13   5   4       31.48       21.75     46.61 o 
 -12   5   4       49.37       20.20     38.84 o 
 -11   5   4       19.36       52.05     38.84 o 
 -10   5   4      109.33       96.33     38.84 o 
  -9   5   4       72.86       42.73     31.08 o 
  -8   5   4      465.60      509.64     38.84 o 
  -7   5   4       44.54       72.25     31.08 o 
  -6   5   4      414.21      343.38     31.08 o 
  -5   5   4      936.76      965.67     31.08 o 
  -4   5   4      360.91      289.78     23.31 o 
  -3   5   4     4740.94     4762.29     69.92 o 
  -2   5   4     9653.02     8829.27    108.76 o 
  -1   5   4     3240.16     3311.08     62.15 o 
   0   5   4     2891.73     2761.04     38.84 o 
   1   5   4     2511.84     2447.96     46.61 o 
   2   5   4     1065.92     1075.98     38.84 o 
   3   5   4     4808.73     4304.71     69.92 o 
   4   5   4     3574.64     3672.33     69.92 o 
   5   5   4     1612.93     1575.52     46.61 o 
   6   5   4     2167.78     2182.26     62.15 o 
   7   5   4     4661.86     4580.50    100.99 o 
   8   5   4     1856.77     2036.21     69.92 o 
   9   5   4     2196.39     2333.76     77.69 o 
  10   5   4     1201.90     1112.50     62.15 o 
  11   5   4     1055.97     1147.46     85.46 o 
  12   5   4      500.10      525.17     93.23 o 
  13   5   4      539.63      336.39     93.23 o 
 -14   6   4      285.54      320.85    155.38 o 
 -13   6   4      418.26      405.53     62.15 o 
 -12   6   4      501.61      459.14     54.38 o 
 -11   6   4     1422.46     1369.64     62.15 o 
 -10   6   4     1358.78     1499.38     62.15 o 
  -9   6   4     3739.90     3977.64    100.99 o 
  -8   6   4     2352.34     2376.48     62.15 o 
  -7   6   4     2093.08     2209.46     54.38 o 
  -6   6   4     2714.47     2497.68     54.38 o 
  -5   6   4     6417.09     6326.16    100.99 o 
  -4   6   4     3936.45     3867.32     69.92 o 
  -3   6   4    13630.27    13293.24    155.38 o 
  -2   6   4     8800.03     8637.38    100.99 o 
  -1   6   4     7231.23     6898.72     85.46 o 
   0   6   4     6870.32     6700.62     85.46 o 
   1   6   4    15470.65    15401.70    186.45 o 
   2   6   4    14698.99    15375.29    194.22 o 
   3   6   4     9351.23     9004.85    124.30 o 
   4   6   4     5489.98     5642.50     85.46 o 
   5   6   4     4702.56     4850.86     85.46 o 
   6   6   4     4436.59     4488.05     85.46 o 
   7   6   4     2974.56     2930.40     77.69 o 
   8   6   4     3537.39     3555.79     85.46 o 
   9   6   4     1278.64     1380.52     62.15 o 
  10   6   4     1213.10     1275.64     69.92 o 
  11   6   4      449.52      458.36     69.92 o 
  12   6   4      215.21      272.69     69.92 o 
  13   6   4      118.24      174.80     77.69 o 
 -13   7   4       12.90       52.05     54.38 o 
 -12   7   4       17.01       76.13     54.38 o 
 -11   7   4       20.69       37.29     46.61 o 
 -10   7   4       28.52      107.21     46.61 o 
  -9   7   4      202.77      215.20     46.61 o 
  -8   7   4        1.45       15.54     31.08 o 
  -7   7   4      318.11      265.69     31.08 o 
  -6   7   4      451.07      465.35     31.08 o 
  -5   7   4     1158.47     1192.52     46.61 o 
  -4   7   4     1409.90     1361.88     38.84 o 
  -3   7   4     3209.57     3064.80     54.38 o 
  -2   7   4     3426.09     3583.76     46.61 o 
  -1   7   4       27.28        3.11     15.54 o 
   0   7   4     2670.75     2493.02     46.61 o 
   1   7   4     5589.94     5377.58     69.92 o 
   2   7   4     3624.80     3309.52     62.15 o 
   3   7   4     4348.47     4090.29     77.69 o 
   4   7   4     2752.15     2593.24     62.15 o 
   5   7   4     1708.09     1620.58     62.15 o 
   6   7   4     1900.12     1685.84     62.15 o 
   7   7   4     4507.61     4498.15    108.76 o 
   8   7   4     1047.50     1096.18     54.38 o 
   9   7   4      908.46      853.02     62.15 o 
  10   7   4      650.07      708.52     62.15 o 
  11   7   4      461.85      509.64     69.92 o 
  12   7   4      562.74      552.36     77.69 o 
  13   7   4      454.49      589.65    124.30 o 
 -13   8   4      388.25      344.94     62.15 o 
 -12   8   4      556.76      580.33     69.92 o 
 -11   8   4      988.18      924.49     62.15 o 
 -10   8   4     1137.60     1065.11     62.15 o 
  -9   8   4     2774.82     2576.92     77.69 o 
  -8   8   4     1902.68     1959.30     69.92 o 
  -7   8   4     4794.88     5125.10    100.99 o 
  -6   8   4     4624.12     4794.92     85.46 o 
  -5   8   4    10287.21    10129.00    155.38 o 
  -4   8   4     7240.73     7619.67    108.76 o 
  -3   8   4    11007.17    10870.92    132.07 o 
  -2   8   4    10223.35     9798.05    116.53 o 
  -1   8   4     7675.86     7656.18    100.99 o 
   0   8   4     7468.20     7522.56    100.99 o 
   1   8   4     7910.89     7698.13    100.99 o 
   2   8   4     4643.90     4950.30     77.69 o 
   3   8   4     3197.66     3137.83     69.92 o 
   4   8   4     2841.26     2660.05     62.15 o 
   5   8   4     2303.54     2422.32     69.92 o 
   6   8   4     3168.39     3312.63     85.46 o 
   7   8   4     1714.78     1737.89     69.92 o 
   8   8   4     1048.58     1091.52     62.15 o 
   9   8   4      797.42      729.49     54.38 o 
  10   8   4      812.94      862.34     69.92 o 
  11   8   4      374.67      372.13     69.92 o 
  12   8   4      246.69      285.12     77.69 o 
  13   8   4      149.68      150.72    100.99 o 
 -13   9   4        4.04       24.08     69.92 o 
 -12   9   4        4.24       37.29     54.38 o 
 -11   9   4       37.75       76.91     54.38 o 
 -10   9   4       52.54       10.88     54.38 o 
  -9   9   4      149.81      139.06     38.84 o 
  -8   9   4      590.11      661.90     46.61 o 
  -7   9   4      283.15      330.95     38.84 o 
  -6   9   4       73.02      109.54     31.08 o 
  -5   9   4       57.81       59.04     31.08 o 
  -4   9   4     1233.78     1195.62     38.84 o 
  -3   9   4     3101.37     3184.44     54.38 o 
  -2   9   4     4537.52     4327.24     62.15 o 
  -1   9   4     3595.47     3560.45     62.15 o 
   0   9   4     1412.57     1473.75     38.84 o 
   1   9   4      829.90      738.04     31.08 o 
   2   9   4     3807.49     3829.26     69.92 o 
   3   9   4     3804.42     3802.06     85.46 o 
   4   9   4     1774.90     1825.68     54.38 o 
   5   9   4     3296.05     3187.55     77.69 o 
   6   9   4      843.49      878.65     54.38 o 
   7   9   4      576.11      484.00     46.61 o 
   8   9   4      479.30      412.52     54.38 o 
   9   9   4      974.50     1006.84     62.15 o 
  10   9   4      809.50      797.08     69.92 o 
  11   9   4      520.41      567.12     77.69 o 
  12   9   4      371.25      282.79     69.92 o 
 -12  10   4      413.22      366.69     62.15 o 
 -11  10   4      803.06      831.26     69.92 o 
 -10  10   4     1597.24     1609.70     69.92 o 
  -9  10   4     1961.69     2172.94     77.69 o 
  -8  10   4     1468.46     1396.06     62.15 o 
  -7  10   4     1160.07     1098.51     54.38 o 
  -6  10   4     1040.20      959.45     46.61 o 
  -5  10   4     1035.34      964.89     38.84 o 
  -4  10   4     3476.71     3516.17     62.15 o 
  -3  10   4     5610.00     5419.54     77.69 o 
  -2  10   4     4355.19     4465.52     69.92 o 
  -1  10   4     5152.40     4993.80     77.69 o 
   0  10   4     7176.21     6922.80     93.23 o 
   1  10   4     5307.56     5312.33     85.46 o 
   2  10   4     4793.37     4814.34     85.46 o 
   3  10   4     3795.67     3745.35     85.46 o 
   4  10   4     2602.52     2496.12     69.92 o 
   5  10   4     1822.01     1963.96     62.15 o 
   6  10   4     3097.50     2943.61     85.46 o 
   7  10   4     1506.76     1525.80     69.92 o 
   8  10   4     1284.29     1273.31     62.15 o 
   9  10   4      957.46     1037.14     77.69 o 
  10  10   4      402.26      505.75     77.69 o 
  11  10   4      319.68      345.71     77.69 o 
  12  10   4      249.85      240.83    124.30 o 
 -12  11   4        1.71       59.04     54.38 o 
 -11  11   4        1.02        3.11     62.15 o 
 -10  11   4       28.85       59.04     46.61 o 
  -9  11   4       15.98        3.88     46.61 o 
  -8  11   4      271.73      291.33     46.61 o 
  -7  11   4      571.65      659.57     46.61 o 
  -6  11   4      599.82      620.73     38.84 o 
  -5  11   4      722.75      783.10     46.61 o 
  -4  11   4      607.34      674.33     38.84 o 
  -3  11   4       96.63       73.80     23.31 o 
  -2  11   4      530.48      529.06     31.08 o 
  -1  11   4      940.00      915.95     38.84 o 
   0  11   4     1362.43     1325.36     38.84 o 
   1  11   4     2353.87     2492.24     54.38 o 
   2  11   4     1293.77     1235.24     46.61 o 
   3  11   4      532.24      561.69     46.61 o 
   4  11   4      422.60      352.70     38.84 o 
   5  11   4     1281.52     1373.53     62.15 o 
   6  11   4     1472.28     1465.98     62.15 o 
   7  11   4     1141.57     1145.13     62.15 o 
   8  11   4      930.49      854.57     62.15 o 
   9  11   4      528.55      525.17     69.92 o 
  10  11   4      343.55      221.41     62.15 o 
  11  11   4      626.40      609.08     77.69 o 
 -12  12   4      327.89      224.52     85.46 o 
 -11  12   4      555.12      535.27     69.92 o 
 -10  12   4      684.51      692.98     62.15 o 
  -9  12   4      712.70      602.08     54.38 o 
  -8  12   4     1126.78     1156.00     54.38 o 
  -7  12   4     1507.43     1570.86     62.15 o 
  -6  12   4     4020.72     4171.86    100.99 o 
  -5  12   4     5559.14     5931.50    108.76 o 
  -4  12   4     4230.96     4041.34     85.46 o 
  -3  12   4     2239.22     2163.62     54.38 o 
  -2  12   4     1946.69     2033.10     46.61 o 
  -1  12   4     1639.87     1596.49     54.38 o 
   0  12   4      616.21      542.26     38.84 o 
   1  12   4     2271.37     2434.75     62.15 o 
   2  12   4     3803.07     3924.81     77.69 o 
   3  12   4     2481.09     2380.37     69.92 o 
   4  12   4     2482.54     2620.43     77.69 o 
   5  12   4     2705.67     2678.69     77.69 o 
   6  12   4     1372.26     1380.52     62.15 o 
   7  12   4      998.25     1042.58     62.15 o 
   8  12   4     1027.51      999.85     69.92 o 
   9  12   4      399.40      393.10     62.15 o 
  10  12   4      238.97      164.70     69.92 o 
  11  12   4      273.35      221.41    108.76 o 
 -11  13   4        0.84       34.18     54.38 o 
 -10  13   4       49.65      102.55     62.15 o 
  -9  13   4       45.81       32.63     46.61 o 
  -8  13   4       49.68      123.52     46.61 o 
  -7  13   4      127.59      222.97     31.08 o 
  -6  13   4      119.02      192.67     38.84 o 
  -5  13   4      232.47      264.92     38.84 o 
  -4  13   4      685.37      913.61     38.84 o 
  -3  13   4     1018.39     1075.21     46.61 o 
  -2  13   4     1466.45     1517.25     46.61 o 
  -1  13   4      635.40      665.01     38.84 o 
   0  13   4      767.79      821.94     38.84 o 
   1  13   4      587.52      661.13     38.84 o 
   2  13   4     1143.46     1282.63     54.38 o 
   3  13   4     1140.07      994.41     46.61 o 
   4  13   4     1935.00     1992.70     62.15 o 
   5  13   4      838.57      873.99     46.61 o 
   6  13   4      691.92      576.45     46.61 o 
   7  13   4      303.78      343.38     62.15 o 
   8  13   4      306.97      250.16     54.38 o 
   9  13   4      298.20      409.42     54.38 o 
  10  13   4      313.22      346.49     69.92 o 
  11  13   4      260.99      105.66    100.99 o 
 -11  14   4      294.27      330.95    108.76 o 
 -10  14   4      368.22      354.26     62.15 o 
  -9  14   4      590.23      465.35     62.15 o 
  -8  14   4     1068.49     1039.47     54.38 o 
  -7  14   4      755.55      797.08     46.61 o 
  -6  14   4      553.45      559.36     46.61 o 
  -5  14   4      800.57      741.92     46.61 o 
  -4  14   4     1002.89      933.04     38.84 o 
  -3  14   4      758.34      676.67     38.84 o 
  -2  14   4     1877.87     1955.41     46.61 o 
  -1  14   4     1898.37     1803.15     54.38 o 
   0  14   4     3274.36     3455.58     69.92 o 
   1  14   4     4605.23     4611.58     85.46 o 
   2  14   4     2603.45     2740.07     69.92 o 
   3  14   4     1154.78     1145.90     54.38 o 
   4  14   4     1575.59     1596.49     62.15 o 
   5  14   4      826.26      849.13     54.38 o 
   6  14   4      548.51      517.40     46.61 o 
   7  14   4      450.25      430.39     54.38 o 
   8  14   4      378.55      292.11     62.15 o 
   9  14   4      154.63      230.73     62.15 o 
  10  14   4      224.40      192.67     77.69 o 
 -10  15   4       18.71       45.06    116.53 o 
  -9  15   4       16.84       52.05     46.61 o 
  -8  15   4        5.63       70.70     38.84 o 
  -7  15   4       24.89       80.80     38.84 o 
  -6  15   4       88.19       51.27     38.84 o 
  -5  15   4      123.78      255.59     38.84 o 
  -4  15   4      361.04      483.22     38.84 o 
  -3  15   4       69.16       70.70     31.08 o 
  -2  15   4      246.75      236.17     31.08 o 
  -1  15   4      618.11      686.76     38.84 o 
   0  15   4     1859.71     2010.57     62.15 o 
   1  15   4      879.14      879.43     38.84 o 
   2  15   4     1123.59     1174.65     54.38 o 
   3  15   4      661.15      683.66     54.38 o 
   4  15   4      433.06      395.43     46.61 o 
   5  15   4      271.55      253.26     38.84 o 
   6  15   4      382.62      380.67     46.61 o 
   7  15   4      321.01      346.49     77.69 o 
   8  15   4      413.58      307.65     54.38 o 
   9  15   4      330.74      340.27     62.15 o 
  -9  16   4      361.56      414.86    100.99 o 
  -8  16   4      471.26      512.74     54.38 o 
  -7  16   4      484.10      422.62     46.61 o 
  -6  16   4      613.95      538.38     46.61 o 
  -5  16   4      970.79      931.48     46.61 o 
  -4  16   4     1724.49     1642.33     62.15 o 
  -3  16   4     1743.03     1849.76     62.15 o 
  -2  16   4     1775.17     1774.40     62.15 o 
  -1  16   4     1345.20     1305.94     46.61 o 
   0  16   4     1714.28     1648.55     54.38 o 
   1  16   4     1214.01     1351.78     54.38 o 
   2  16   4     1375.58     1420.14     54.38 o 
   3  16   4      919.31      829.71     54.38 o 
   4  16   4     1002.33     1002.96     62.15 o 
   5  16   4      718.69      710.07     54.38 o 
   6  16   4      486.02      484.00     62.15 o 
   7  16   4      262.07      285.89     54.38 o 
   8  16   4      202.47      344.94     69.92 o 
   9  16   4      228.49      295.22     93.23 o 
  -8  17   4       35.71       27.97     62.15 o 
  -7  17   4       51.44       73.03     46.61 o 
  -6  17   4       17.28      -30.30     46.61 o 
  -5  17   4       18.69      145.28     38.84 o 
  -4  17   4      159.73      265.69     38.84 o 
  -3  17   4      230.38      282.01     38.84 o 
  -2  17   4      235.90      294.44     38.84 o 
  -1  17   4      246.04      264.92     31.08 o 
   0  17   4      100.42       88.56     31.08 o 
   1  17   4      178.77      233.06     38.84 o 
   2  17   4      546.53      542.26     46.61 o 
   3  17   4      333.84      355.81     54.38 o 
   4  17   4      265.48      262.59     54.38 o 
   5  17   4      248.62      273.46     54.38 o 
   6  17   4      155.86      172.47     54.38 o 
   7  17   4       89.97      115.76     54.38 o 
   8  17   4      243.86      153.82     85.46 o 
  -7  18   4      349.49      284.34     85.46 o 
  -6  18   4      330.73      296.77     46.61 o 
  -5  18   4      405.14      385.33     46.61 o 
  -4  18   4      324.47      334.06     38.84 o 
  -3  18   4      445.05      369.80     38.84 o 
  -2  18   4      800.32      807.18     62.15 o 
  -1  18   4      934.89      873.22     38.84 o 
   0  18   4      840.63      856.90     46.61 o 
   1  18   4      577.62      547.70     46.61 o 
   2  18   4      769.16      727.94     46.61 o 
   3  18   4      431.06      368.24     46.61 o 
   4  18   4      632.40      597.42     62.15 o 
   5  18   4      480.73      494.87     62.15 o 
   6  18   4      342.51      314.64     62.15 o 
   7  18   4      251.04      203.54    100.99 o 
  -6  19   4       16.71       87.01     93.23 o 
  -5  19   4       58.16      126.63     54.38 o 
  -4  19   4      165.94      149.94     38.84 o 
  -3  19   4      212.23      208.98     38.84 o 
  -2  19   4      129.04      128.19     46.61 o 
  -1  19   4      212.30      209.76     38.84 o 
   0  19   4      130.75      108.76     38.84 o 
   1  19   4      226.57      247.05     46.61 o 
   2  19   4      153.60      256.37     46.61 o 
   3  19   4       58.50      118.09     54.38 o 
   4  19   4       83.84       81.57     54.38 o 
   5  19   4      142.11       26.41     77.69 o 
  -4  20   4      361.32      251.71     85.46 o 
  -3  20   4      392.61      449.82     69.92 o 
  -2  20   4      414.07      407.86     54.38 o 
  -1  20   4      414.30      480.11     69.92 o 
   0  20   4      415.13      463.80     69.92 o 
   1  20   4      486.49      497.98     62.15 o 
   2  20   4      466.29      422.62     62.15 o 
   3  20   4      218.76      330.18     85.46 o 
   4  20   4      266.61      142.95     93.23 o 
  -1  21   4       80.45       10.10     77.69 o 
   0  21   4      107.04      105.66     85.46 o 
  -4 -20   5       25.27       64.48     93.23 o 
  -3 -20   5       99.70       20.98     85.46 o 
  -2 -20   5      126.78      205.10     77.69 o 
  -1 -20   5      164.75      152.27     77.69 o 
   0 -20   5       96.94      104.10     69.92 o 
   1 -20   5      118.62      138.29     69.92 o 
   2 -20   5      116.53       73.03     85.46 o 
   3 -20   5      178.26      245.49    116.53 o 
  -6 -19   5      370.79      285.89     93.23 o 
  -5 -19   5      466.97      490.99    100.99 o 
  -4 -19   5      423.09      473.12     77.69 o 
  -3 -19   5      474.21      383.78     77.69 o 
  -2 -19   5      470.31      472.34     77.69 o 
  -1 -19   5      220.71      321.63     62.15 o 
   0 -19   5      232.12      251.71     54.38 o 
   1 -19   5      234.71      244.72     62.15 o 
   2 -19   5      293.75      206.65     62.15 o 
   3 -19   5      246.76      313.86     69.92 o 
   4 -19   5      408.17      396.21     77.69 o 
   5 -19   5      243.16      295.99    132.07 o 
  -7 -18   5       43.37      153.05     93.23 o 
  -6 -18   5      135.21      209.76     85.46 o 
  -5 -18   5      219.75      258.70     77.69 o 
  -4 -18   5       96.63      195.00     69.92 o 
  -3 -18   5       87.00      121.19     62.15 o 
  -2 -18   5       89.35      174.80     62.15 o 
  -1 -18   5      106.54      148.38     54.38 o 
   0 -18   5      147.98      186.45     54.38 o 
   1 -18   5      455.08      528.28     62.15 o 
   2 -18   5      362.22      420.29     54.38 o 
   3 -18   5      174.94      153.82     62.15 o 
   4 -18   5      288.41      331.73     69.92 o 
   5 -18   5      338.29      340.27     69.92 o 
   6 -18   5      279.38      197.33     85.46 o 
  -8 -17   5      477.48      543.82    139.84 o 
  -7 -17   5      342.67      397.76     85.46 o 
  -6 -17   5      289.55      235.40     69.92 o 
  -5 -17   5      314.24      285.89     69.92 o 
  -4 -17   5      482.73      471.57     54.38 o 
  -3 -17   5      923.19      864.67     77.69 o 
  -2 -17   5      971.90      965.67     69.92 o 
  -1 -17   5      801.88      821.94     69.92 o 
   0 -17   5      602.35      583.44     62.15 o 
   1 -17   5      483.30      490.21     62.15 o 
   2 -17   5      892.19      943.14     69.92 o 
   3 -17   5      809.16      751.25     62.15 o 
   4 -17   5      633.14      509.64     62.15 o 
   5 -17   5      327.84      393.88     77.69 o 
   6 -17   5      294.72      330.95     69.92 o 
   7 -17   5      155.29      115.76     69.92 o 
  -9 -16   5       38.30       -3.88    124.30 o 
  -8 -16   5       26.64      -59.04     93.23 o 
  -7 -16   5       21.48       78.47     69.92 o 
  -6 -16   5       32.88      120.42     62.15 o 
  -5 -16   5       99.97      103.33     62.15 o 
  -4 -16   5      383.26      439.72     54.38 o 
  -3 -16   5      619.98      706.96     54.38 o 
  -2 -16   5     1045.12     1218.15     77.69 o 
  -1 -16   5      668.95      805.63     62.15 o 
   0 -16   5      264.78      413.30     46.61 o 
   1 -16   5      359.28      423.40     46.61 o 
   2 -16   5      844.29      870.11     54.38 o 
   3 -16   5      717.06      720.95     54.38 o 
   4 -16   5      625.31      539.16     62.15 o 
   5 -16   5      419.89      456.81     77.69 o 
   6 -16   5      229.05      140.62     69.92 o 
   7 -16   5      191.32      208.98     77.69 o 
   8 -16   5      361.36      421.07     93.23 o 
 -10 -15   5      334.96      278.90    108.76 o 
  -9 -15   5      386.87      358.14     85.46 o 
  -8 -15   5      534.66      353.48     62.15 o 
  -7 -15   5      391.63      445.93     69.92 o 
  -6 -15   5      764.19      747.36     77.69 o 
  -5 -15   5      856.42      940.03     77.69 o 
  -4 -15   5     1278.83     1132.70     62.15 o 
  -3 -15   5     1941.49     1912.69     85.46 o 
  -2 -15   5     1933.69     1860.63     85.46 o 
  -1 -15   5     1412.84     1444.23     69.92 o 
   0 -15   5     1503.06     1136.58     54.38 o 
   1 -15   5     1030.28     1104.73     62.15 o 
   2 -15   5      637.52      657.24     46.61 o 
   3 -15   5      880.45      890.31     62.15 o 
   4 -15   5     1514.92     1476.85     69.92 o 
   5 -15   5      777.60      710.07     62.15 o 
   6 -15   5      628.40      600.53     77.69 o 
   7 -15   5      325.92      341.83     62.15 o 
   8 -15   5      130.22      244.72     85.46 o 
   9 -15   5      175.56      104.88    108.76 o 
 -10 -14   5        1.93       66.81     85.46 o 
  -9 -14   5       45.68      183.34     77.69 o 
  -8 -14   5       85.55      211.31     69.92 o 
  -7 -14   5      161.66      190.34     46.61 o 
  -6 -14   5      288.64      279.68     54.38 o 
  -5 -14   5      207.54      226.85     54.38 o 
  -4 -14   5      312.48      403.20     54.38 o 
  -3 -14   5      131.33      116.53     46.61 o 
  -2 -14   5      245.48      237.73     46.61 o 
  -1 -14   5      295.41      419.52     46.61 o 
   0 -14   5     1635.12     1682.73     69.92 o 
   1 -14   5     1137.17     1276.42     62.15 o 
   2 -14   5     1322.69     1406.16     62.15 o 
   3 -14   5     1440.68     1458.99     69.92 o 
   4 -14   5     1061.54     1107.84     62.15 o 
   5 -14   5      697.05      770.67     54.38 o 
   6 -14   5      641.83      756.68     46.61 o 
   7 -14   5      563.13      643.26     54.38 o 
   8 -14   5      433.17      376.01     46.61 o 
   9 -14   5      364.24      379.90     77.69 o 
  10 -14   5      240.80      146.83    100.99 o 
 -11 -13   5      278.98      167.81     77.69 o 
 -10 -13   5      470.10      547.70     77.69 o 
  -9 -13   5      722.04      842.14     77.69 o 
  -8 -13   5      970.25     1084.53     69.92 o 
  -7 -13   5      694.43      684.43     62.15 o 
  -6 -13   5     1524.99     1754.20     85.46 o 
  -5 -13   5     1684.59     1697.49     77.69 o 
  -4 -13   5     1897.31     1697.49     69.92 o 
  -3 -13   5     1898.46     1866.85     69.92 o 
  -2 -13   5     1492.37     1420.14     62.15 o 
  -1 -13   5     1357.69     1417.81     54.38 o 
   0 -13   5     1750.40     1701.37     69.92 o 
   1 -13   5     4654.75     4540.88    108.76 o 
   2 -13   5     2663.61     2472.04     77.69 o 
   3 -13   5     2943.07     3108.31     85.46 o 
   4 -13   5     2142.20     2028.44     69.92 o 
   5 -13   5     1092.57     1121.82     54.38 o 
   6 -13   5      876.21      895.75     62.15 o 
   7 -13   5      764.53      671.23     54.38 o 
   8 -13   5      727.32      701.53     54.38 o 
   9 -13   5      240.78      315.41     62.15 o 
  10 -13   5      245.19      217.53     93.23 o 
 -12 -12   5       20.00      -43.51     62.15 o 
 -11 -12   5       13.87      -77.69     77.69 o 
 -10 -12   5       16.95       40.40     54.38 o 
  -9 -12   5       28.45       42.73     54.38 o 
  -8 -12   5      120.23      150.72     54.38 o 
  -7 -12   5      218.00      294.44     54.38 o 
  -6 -12   5      367.23      378.34     62.15 o 
  -5 -12   5      244.36      282.79     69.92 o 
  -4 -12   5      478.75      528.28     46.61 o 
  -3 -12   5     1726.24     1814.80     77.69 o 
  -2 -12   5     2098.76     2277.82     77.69 o 
  -1 -12   5     1149.27     1156.78     54.38 o 
   0 -12   5     1509.94     1643.88     62.15 o 
   1 -12   5     1776.58     1922.79     69.92 o 
   2 -12   5     1573.46     1494.72     62.15 o 
   3 -12   5      684.43      672.78     46.61 o 
   4 -12   5      962.97      990.53     62.15 o 
   5 -12   5      857.34      853.02     54.38 o 
   6 -12   5      988.41      973.43     62.15 o 
   7 -12   5     1009.19      969.55     62.15 o 
   8 -12   5      515.05      453.70     54.38 o 
   9 -12   5      389.26      429.62     62.15 o 
  10 -12   5      604.88      449.82     85.46 o 
  11 -12   5      542.73      411.75    139.84 o 
 -12 -11   5      418.52      341.05     93.23 o 
 -11 -11   5      586.93      637.82     69.92 o 
 -10 -11   5      915.98     1048.02     77.69 o 
  -9 -11   5     1009.58     1044.13     69.92 o 
  -8 -11   5     1451.73     1458.99     69.92 o 
  -7 -11   5     2279.51     2470.49     93.23 o 
  -6 -11   5     1581.00     1699.04     69.92 o 
  -5 -11   5     1610.75     1605.04     85.46 o 
  -4 -11   5     1911.49     1949.20     69.92 o 
  -3 -11   5     1851.31     1751.09     62.15 o 
  -2 -11   5     2418.16     2368.72     69.92 o 
  -1 -11   5     3719.77     3735.25     77.69 o 
   0 -11   5     4028.26     4110.49     85.46 o 
   1 -11   5     3097.14     3028.29     77.69 o 
   2 -11   5     4165.45     4148.55     93.23 o 
   3 -11   5     2180.73     2299.57     69.92 o 
   4 -11   5     1449.54     1577.85     62.15 o 
   5 -11   5     1924.20     1989.60     69.92 o 
   6 -11   5     2045.12     2045.53     85.46 o 
   7 -11   5     1162.05     1176.98     62.15 o 
   8 -11   5     1002.07      908.95     62.15 o 
   9 -11   5      451.40      424.95     77.69 o 
  10 -11   5      281.60      421.85     93.23 o 
  11 -11   5      225.12      363.58    108.76 o 
 -12 -10   5       48.77       97.11     93.23 o 
 -11 -10   5       22.67       61.37     54.38 o 
 -10 -10   5       64.47      132.07     54.38 o 
  -9 -10   5      150.95      177.13     54.38 o 
  -8 -10   5      765.31      748.14     54.38 o 
  -7 -10   5      668.63      741.15     54.38 o 
  -6 -10   5       36.30       61.37     46.61 o 
  -5 -10   5      399.66       48.94     31.08 o 
  -4 -10   5       69.92       49.72     38.84 o 
  -3 -10   5      112.67       90.12     38.84 o 
  -2 -10   5      984.07     1101.62     54.38 o 
  -1 -10   5     1820.14     1921.23     54.38 o 
   0 -10   5     2133.83     2061.07     54.38 o 
   1 -10   5     1733.60      560.91     31.08 o 
   2 -10   5     1688.30     1586.39     54.38 o 
   3 -10   5     1762.50     1647.77     54.38 o 
   4 -10   5     1885.33     1814.02     62.15 o 
   5 -10   5     3203.21     3217.85     93.23 o 
   6 -10   5     2750.41     2797.56     85.46 o 
   7 -10   5     1313.32     1217.38     69.92 o 
   8 -10   5     1014.88      957.90     54.38 o 
   9 -10   5      664.13      648.70     77.69 o 
  10 -10   5      281.57      288.22     85.46 o 
  11 -10   5      605.61      613.74     85.46 o 
  12 -10   5      326.08      394.66    132.07 o 
 -13  -9   5      295.12      248.60     85.46 o 
 -12  -9   5      282.78      165.48     69.92 o 
 -11  -9   5      591.63      604.41     69.92 o 
 -10  -9   5     1114.10     1103.17     62.15 o 
  -9  -9   5     1767.32     1765.08     69.92 o 
  -8  -9   5     1229.59     1249.23     54.38 o 
  -7  -9   5     2969.53     2965.36     85.46 o 
  -6  -9   5     2890.22     3261.35     85.46 o 
  -5  -9   5     5982.82     6041.04    139.84 o 
  -4  -9   5     8287.41     8267.59    147.61 o 
  -3  -9   5     6657.19     6462.11    132.07 o 
  -2  -9   5     2196.25     2029.99     54.38 o 
  -1  -9   5     2636.13     2593.24     54.38 o 
   0  -9   5     2582.48     2586.24     62.15 o 
   1  -9   5     4441.06     4153.22     85.46 o 
   2  -9   5     5062.65     4561.86     85.46 o 
   3  -9   5     4502.77     4456.20     93.23 o 
   4  -9   5     3697.37     3898.40     85.46 o 
   5  -9   5     2358.10     2207.90     77.69 o 
   6  -9   5     2384.40     2570.71    100.99 o 
   7  -9   5     1346.81     1331.58     77.69 o 
   8  -9   5     1345.17     1344.01     62.15 o 
   9  -9   5      912.57      864.67     69.92 o 
  10  -9   5      383.35      336.39     69.92 o 
  11  -9   5      180.84      222.19     77.69 o 
  12  -9   5      171.16       82.35     93.23 o 
 -13  -8   5       20.13       89.34     69.92 o 
 -12  -8   5       65.44        2.33     62.15 o 
 -11  -8   5       76.01      159.26     46.61 o 
 -10  -8   5       17.43      -38.84     38.84 o 
  -9  -8   5      392.25      465.35     46.61 o 
  -8  -8   5       30.73       -4.66     38.84 o 
  -7  -8   5       86.64       52.05     38.84 o 
  -6  -8   5      318.28      340.27     46.61 o 
  -5  -8   5      460.13      522.84     46.61 o 
  -4  -8   5     1293.86     1461.32     69.92 o 
  -3  -8   5     4308.50     4089.51     85.46 o 
  -2  -8   5     2692.00     2406.01     54.38 o 
  -1  -8   5     4386.90     4115.93     77.69 o 
   0  -8   5     3388.79     3369.34     62.15 o 
   1  -8   5     3038.72     2840.28     69.92 o 
   2  -8   5     1998.58     1969.40     54.38 o 
   3  -8   5     5074.10     4906.79     93.23 o 
   4  -8   5     3358.08     3384.88     85.46 o 
   5  -8   5     3722.62     3668.44     93.23 o 
   6  -8   5     3659.74     3591.53    100.99 o 
   7  -8   5     2976.25     3024.41     93.23 o 
   8  -8   5     1243.23     1194.85     54.38 o 
   9  -8   5     1323.05     1288.07     69.92 o 
  10  -8   5      700.11      670.45     77.69 o 
  11  -8   5      528.01      578.78     77.69 o 
  12  -8   5      742.09      642.48    100.99 o 
 -13  -7   5      483.29      439.72     69.92 o 
 -12  -7   5      474.11      503.42     69.92 o 
 -11  -7   5      837.71      903.51     62.15 o 
 -10  -7   5     1053.93     1071.32     62.15 o 
  -9  -7   5     3268.82     3109.09     85.46 o 
  -8  -7   5     2899.17     2989.45     85.46 o 
  -7  -7   5     3495.63     3578.32     93.23 o 
  -6  -7   5     2112.77     2100.69     62.15 o 
  -5  -7   5     4466.72     4651.20     93.23 o 
  -4  -7   5     2481.05     2577.70     69.92 o 
  -3  -7   5    10122.58    10094.82    170.91 o 
  -2  -7   5     5407.91     5109.56    132.07 o 
  -1  -7   5    14664.51    14018.85    264.14 o 
   0  -7   5    10286.17    10507.34    155.38 o 
   1  -7   5     9919.13     9638.01    147.61 o 
   2  -7   5     4493.47     4488.05     77.69 o 
   3  -7   5     3952.24     3703.40     77.69 o 
   4  -7   5     2339.31     2243.64     62.15 o 
   5  -7   5     2906.13     2997.21     77.69 o 
   6  -7   5     1667.54     1588.73     62.15 o 
   7  -7   5     1422.35     1681.17     62.15 o 
   8  -7   5     1546.66     1413.15     62.15 o 
   9  -7   5      684.22      706.19     54.38 o 
  10  -7   5      869.61      872.44     62.15 o 
  11  -7   5      494.21      365.91     46.61 o 
  12  -7   5      160.28      163.15     85.46 o 
  13  -7   5      110.41       74.58    108.76 o 
 -14  -6   5        6.91        6.22     62.15 o 
 -13  -6   5       32.39      -47.39     54.38 o 
 -12  -6   5      115.69       98.66     62.15 o 
 -11  -6   5       64.87       90.12     54.38 o 
 -10  -6   5       61.13       69.92     46.61 o 
  -9  -6   5      752.01      758.24     54.38 o 
  -8  -6   5      377.89      451.37     46.61 o 
  -7  -6   5      235.84      278.90     38.84 o 
  -6  -6   5      233.40      269.58     38.84 o 
  -5  -6   5      725.41      734.93     38.84 o 
  -4  -6   5     1541.13     1669.52     46.61 o 
  -3  -6   5    10427.34    10334.87    163.15 o 
  -2  -6   5     5677.36     5363.60    124.30 o 
  -1  -6   5     3738.19     3856.45    100.99 o 
   0  -6   5     6596.41     6429.48    108.76 o 
   1  -6   5     2225.89     2224.99     54.38 o 
   2  -6   5     2089.17     2114.68     46.61 o 
   3  -6   5     7568.39     7317.46    108.76 o 
   4  -6   5     2562.87     2606.44     69.92 o 
   5  -6   5     2077.03     2202.46     69.92 o 
   6  -6   5     1596.41     1519.58     69.92 o 
   7  -6   5     1420.60     1320.70     54.38 o 
   8  -6   5      497.71      586.55     46.61 o 
   9  -6   5     1794.11     1730.90     62.15 o 
  10  -6   5     1367.49     1400.72     69.92 o 
  11  -6   5      682.04      804.85     62.15 o 
  12  -6   5      774.11      617.62     77.69 o 
  13  -6   5      410.49      223.74     93.23 o 
 -14  -5   5      266.03      139.06     69.92 o 
 -13  -5   5      622.57      625.39     85.46 o 
 -12  -5   5      339.44      268.80     54.38 o 
 -11  -5   5     1231.19     1238.35     69.92 o 
 -10  -5   5     3479.39     3578.32    100.99 o 
  -9  -5   5     3442.93     3465.67     93.23 o 
  -8  -5   5     1144.35     1156.78     62.15 o 
  -7  -5   5     2377.05     2584.69     77.69 o 
  -6  -5   5     1913.79     1853.64     62.15 o 
  -5  -5   5     9377.07     9535.46    139.84 o 
  -4  -5   5    16384.96    16488.56    225.30 o 
  -3  -5   5     8818.75     9065.45    139.84 o 
  -2  -5   5     5587.44     5529.08    108.76 o 
  -1  -5   5     7752.94     8353.82    178.68 o 
   0  -5   5     8757.06     8679.34    139.84 o 
   1  -5   5     8236.11     8704.20    124.30 o 
   2  -5   5    10319.47     9945.66    132.07 o 
   3  -5   5     8173.25     8228.74    124.30 o 
   4  -5   5     3367.17     3239.60     77.69 o 
   5  -5   5     3879.74     3912.38     85.46 o 
   6  -5   5     1614.80     1716.13     62.15 o 
   7  -5   5     1352.86     1430.24     62.15 o 
   8  -5   5     4530.40     4735.10    108.76 o 
   9  -5   5     1715.87     1675.74     69.92 o 
  10  -5   5      723.29      652.58     62.15 o 
  11  -5   5      310.11      286.67     46.61 o 
  12  -5   5      166.10      288.22     77.69 o 
  13  -5   5       86.61      220.63    147.61 o 
 -14  -4   5        2.13       31.08     77.69 o 
 -13  -4   5       27.98      147.61     77.69 o 
 -12  -4   5       18.67       13.21     46.61 o 
 -11  -4   5       29.56       65.26     46.61 o 
 -10  -4   5       75.91       72.25     54.38 o 
  -9  -4   5      236.77      224.52     38.84 o 
  -8  -4   5      887.56      777.66     54.38 o 
  -7  -4   5      998.66      978.10     46.61 o 
  -6  -4   5     2293.86     2128.66     62.15 o 
  -5  -4   5     4242.94     3876.65     77.69 o 
  -4  -4   5     8816.55     8792.76    139.84 o 
  -3  -4   5     7507.28     7531.88    116.53 o 
  -2  -4   5     2100.09     2101.47     38.84 o 
  -1  -4   5     3786.09     3458.68     77.69 o 
   0  -4   5     6301.76     6427.15    100.99 o 
   1  -4   5     2229.40     2158.18     38.84 o 
   2  -4   5     6503.33     6133.49     93.23 o 
   3  -4   5     2674.54     2559.83     69.92 o 
   4  -4   5     3077.57     3010.42     69.92 o 
   5  -4   5     5307.92     5468.48    108.76 o 
   6  -4   5     3395.20     3537.92     85.46 o 
   7  -4   5     3655.39     3810.61     85.46 o 
   8  -4   5     2095.76     2118.56     69.92 o 
   9  -4   5     2151.62     2299.57     85.46 o 
  10  -4   5      920.38      910.51     54.38 o 
  11  -4   5     1163.89     1119.49     69.92 o 
  12  -4   5      987.03     1002.96     77.69 o 
  13  -4   5      559.20      482.44    147.61 o 
 -14  -3   5      291.16      345.71     85.46 o 
 -13  -3   5      680.07      669.67     62.15 o 
 -12  -3   5      333.21      394.66     54.38 o 
 -11  -3   5      865.95      790.09     54.38 o 
 -10  -3   5     3105.60     3126.95    100.99 o 
  -9  -3   5     3991.35     4149.33    108.76 o 
  -8  -3   5     4294.88     4450.76    108.76 o 
  -7  -3   5     6050.72     5785.45    116.53 o 
  -6  -3   5     2432.03     2517.10     62.15 o 
  -5  -3   5     7426.19     7522.56    124.30 o 
  -4  -3   5    14341.09    14666.00    194.22 o 
  -3  -3   5     8512.33     9108.95    139.84 o 
  -2  -3   5     3486.84     3520.83     62.15 o 
  -1  -3   5    19413.20    18335.21    225.30 o 
   0  -3   5    15663.70    15969.61    194.22 o 
   1  -3   5     9257.59     9135.37    132.07 o 
   2  -3   5    10747.93    10615.33    155.38 o 
   3  -3   5    11297.44    11788.42    178.68 o 
   4  -3   5     3861.99     3637.37     85.46 o 
   5  -3   5    11475.18    11837.37    178.68 o 
   6  -3   5     5392.90     5410.21    100.99 o 
   7  -3   5      755.18      749.69     54.38 o 
   8  -3   5     2141.02     2083.60     62.15 o 
   9  -3   5     1540.07     1629.12     62.15 o 
  10  -3   5      469.82      500.31     46.61 o 
  11  -3   5      750.04      787.76     62.15 o 
  12  -3   5      318.51      343.38     62.15 o 
  13  -3   5      104.63       31.85     85.46 o 
 -14  -2   5        1.28       21.75     77.69 o 
 -13  -2   5       79.65       91.67     69.92 o 
 -12  -2   5      129.67      177.13     54.38 o 
 -11  -2   5        4.60      -20.98     46.61 o 
 -10  -2   5       26.79       94.00     46.61 o 
  -9  -2   5      198.74      179.46     54.38 o 
  -8  -2   5      182.02      146.83     46.61 o 
  -7  -2   5      228.77      249.38     38.84 o 
  -6  -2   5      878.44      783.87     38.84 o 
  -5  -2   5      669.49      643.26     38.84 o 
  -4  -2   5     1960.77     1758.86     46.61 o 
  -3  -2   5     5166.57     5167.83     85.46 o 
  -2  -2   5     7436.72     6442.69    100.99 o 
  -1  -2   5     8633.41     7994.13    116.53 o 
   0  -2   5     6217.49     6212.73     93.23 o 
   1  -2   5     2003.31     1902.59     38.84 o 
   2  -2   5     3984.37     3959.77     77.69 o 
   3  -2   5     3965.29     3783.42     85.46 o 
   4  -2   5     6397.86     6716.15    124.30 o 
   5  -2   5     4412.31     4264.31     85.46 o 
   6  -2   5     4743.25     4930.10    100.99 o 
   7  -2   5      820.84      893.42     46.61 o 
   8  -2   5     1727.54     1764.30     69.92 o 
   9  -2   5     3448.81     3710.39    100.99 o 
  10  -2   5     1825.94     1822.57     69.92 o 
  11  -2   5     1324.20     1330.02     77.69 o 
  12  -2   5      966.58      801.74     69.92 o 
  13  -2   5      527.60      484.00    100.99 o 
 -14  -1   5      445.66      354.26     77.69 o 
 -13  -1   5      612.71      546.93     62.15 o 
 -12  -1   5      809.00      869.33     69.92 o 
 -11  -1   5     1006.77     1048.79     62.15 o 
 -10  -1   5     2182.49     2190.81     77.69 o 
  -9  -1   5     2828.49     2948.27     93.23 o 
  -8  -1   5     1910.01     1972.51     69.92 o 
  -7  -1   5     4499.03     4586.72     93.23 o 
  -6  -1   5     5853.52     5887.22    100.99 o 
  -5  -1   5    13346.66    14233.27    209.76 o 
  -4  -1   5    18128.62    18293.26    240.83 o 
  -3  -1   5    24429.79    25315.51    295.22 o 
  -2  -1   5     8541.63     8419.08    108.76 o 
  -1  -1   5    14284.48    13910.87    186.45 o 
   0  -1   5     6578.20     6451.24     93.23 o 
   1  -1   5    15450.92    16117.21    217.53 o 
   2  -1   5    11221.43    11803.18    178.68 o 
   3  -1   5     2839.89     3001.88     69.92 o 
   4  -1   5     5072.88     5305.33    100.99 o 
   5  -1   5     5645.17     5498.00     93.23 o 
   6  -1   5     3379.40     3519.28     77.69 o 
   7  -1   5     4724.05     4916.89    100.99 o 
   8  -1   5     1605.91     1681.17     62.15 o 
   9  -1   5     2177.47     1981.05     69.92 o 
  10  -1   5      542.93      499.54     46.61 o 
  11  -1   5     1282.04     1193.29     69.92 o 
  12  -1   5      394.76      373.68     62.15 o 
  13  -1   5      112.98      182.57     77.69 o 
 -14   0   5       47.83      -45.06     62.15 o 
 -13   0   5      104.73      152.27     62.15 o 
 -12   0   5      230.76      306.09     62.15 o 
 -11   0   5       13.94        6.22     38.84 o 
 -10   0   5      112.54      126.63     46.61 o 
  -9   0   5     1163.25     1101.62     62.15 o 
  -8   0   5      665.01      645.59     54.38 o 
  -7   0   5     2378.19     2174.50     62.15 o 
  -6   0   5      872.17      797.08     38.84 o 
  -5   0   5       33.87       63.70     31.08 o 
  -4   0   5     2039.42     1826.45     46.61 o 
  -3   0   5     5193.79     5001.57     77.69 o 
  -2   0   5       53.04       87.01     15.54 o 
  -1   0   5      965.34     1219.71     31.08 o 
   0   0   5    10331.03     9726.57    132.07 o 
   1   0   5     6960.53     7520.23    124.30 o 
   2   0   5     4542.02     4890.48     85.46 o 
   3   0   5    16566.11    16955.47    225.30 o 
   4   0   5     8640.21     8569.02    139.84 o 
   5   0   5      463.89      423.40     31.08 o 
   6   0   5    10683.08    10810.33    170.91 o 
   7   0   5     1413.09     1486.95     62.15 o 
   8   0   5      756.26      824.27     54.38 o 
   9   0   5     2089.30     2214.12     77.69 o 
  10   0   5     1476.89     1660.20     69.92 o 
  11   0   5     1241.10     1433.35     69.92 o 
  12   0   5      945.95      954.01     85.46 o 
  13   0   5      557.30      565.57     77.69 o 
 -14   1   5      429.61      272.69     77.69 o 
 -13   1   5      519.90      466.13     46.61 o 
 -12   1   5      722.20      658.80     54.38 o 
 -11   1   5      881.44      859.23     54.38 o 
 -10   1   5     2086.48     2003.58     69.92 o 
  -9   1   5     2695.35     2614.21     69.92 o 
  -8   1   5     1868.50     1942.21     54.38 o 
  -7   1   5     5279.10     5421.09     93.23 o 
  -6   1   5     7234.92     7308.91    108.76 o 
  -5   1   5    14610.00    15440.55    201.99 o 
  -4   1   5    19145.16    19876.55    233.06 o 
  -3   1   5    23315.10    23657.64    264.14 o 
  -2   1   5    10057.43     9999.26    116.53 o 
  -1   1   5    15768.89    15360.53    186.45 o 
   0   1   5     5618.99     5523.64     77.69 o 
   1   1   5    11569.21    12142.68    170.91 o 
   2   1   5    10285.11    10804.11    139.84 o 
   3   1   5     3521.88     3920.15     69.92 o 
   4   1   5     7067.75     7230.45    116.53 o 
   5   1   5     6190.72     6087.65    100.99 o 
   6   1   5     4406.61     4602.25     93.23 o 
   7   1   5     5310.94     5354.28    108.76 o 
   8   1   5     1697.12     1877.73     69.92 o 
   9   1   5     2457.19     2339.19     85.46 o 
  10   1   5      410.26      474.68     62.15 o 
  11   1   5     1252.53     1250.00     69.92 o 
  12   1   5      372.32      323.18     77.69 o 
  13   1   5       99.17       24.86     69.92 o 
 -14   2   5        3.67      -59.04     85.46 o 
 -13   2   5       66.74       38.84     46.61 o 
 -12   2   5      115.37      155.38     38.84 o 
 -11   2   5        9.54       20.20     38.84 o 
 -10   2   5       77.39       85.46     31.08 o 
  -9   2   5      245.72      220.63     31.08 o 
  -8   2   5      364.07      380.67     31.08 o 
  -7   2   5      105.17      135.95     23.31 o 
  -6   2   5      665.96      547.70     31.08 o 
  -5   2   5      566.71      445.15     31.08 o 
  -4   2   5     1888.88     1784.50     38.84 o 
  -3   2   5     5504.73     5664.25     77.69 o 
  -2   2   5     7820.16     6866.09     93.23 o 
  -1   2   5     9447.16     9084.87    108.76 o 
   0   2   5     4408.26     4533.89     69.92 o 
   1   2   5      792.67      798.64     31.08 o 
   2   2   5     3454.71     3356.91     62.15 o 
   3   2   5     3394.96     3377.89     62.15 o 
   4   2   5     7675.63     7799.90    108.76 o 
   5   2   5     5246.45     5112.67     93.23 o 
   6   2   5     4834.97     5236.19    100.99 o 
   7   2   5      736.07      805.63     54.38 o 
   8   2   5     1868.15     1982.61     69.92 o 
   9   2   5     3333.33     3565.89    100.99 o 
  10   2   5     1862.89     2026.11     85.46 o 
  11   2   5     1386.60     1408.49     77.69 o 
  12   2   5      976.67      995.19    100.99 o 
  13   2   5      478.95      477.01     85.46 o 
 -14   3   5      320.40      275.79    116.53 o 
 -13   3   5      618.02      603.64     54.38 o 
 -12   3   5      418.16      420.29     38.84 o 
 -11   3   5      806.46      792.42     46.61 o 
 -10   3   5     3109.91     3118.41     77.69 o 
  -9   3   5     3836.57     3836.25     85.46 o 
  -8   3   5     4032.62     4040.57     77.69 o 
  -7   3   5     6188.86     6171.56    100.99 o 
  -6   3   5     1888.31     1983.38     46.61 o 
  -5   3   5     7573.79     7618.11    108.76 o 
  -4   3   5    14462.88    14941.01    186.45 o 
  -3   3   5     8972.24     9922.35    116.53 o 
  -2   3   5     2787.12     2843.39     46.61 o 
  -1   3   5    17850.88    17376.54    194.22 o 
   0   3   5    17752.50    18236.55    217.53 o 
   1   3   5     9877.04     9946.43    139.84 o 
   2   3   5    12069.98    11901.07    170.91 o 
   3   3   5     9776.16    10210.57    147.61 o 
   4   3   5     3047.01     2930.40     62.15 o 
   5   3   5    10564.91    10849.17    155.38 o 
   6   3   5     5124.68     5191.91     93.23 o 
   7   3   5     1207.71     1152.89     54.38 o 
   8   3   5     1974.23     2041.65     69.92 o 
   9   3   5     1850.34     1977.17     77.69 o 
  10   3   5      444.52      327.84     46.61 o 
  11   3   5      740.24      910.51     69.92 o 
  12   3   5      311.53      299.10     69.92 o 
  13   3   5      128.18      141.39     85.46 o 
 -14   4   5        5.20       41.17    108.76 o 
 -13   4   5       36.25       38.84     46.61 o 
 -12   4   5       36.88       59.82     23.31 o 
 -11   4   5       68.12       45.06     31.08 o 
 -10   4   5      154.50      159.26     31.08 o 
  -9   4   5      180.12      149.16     31.08 o 
  -8   4   5      886.32      796.30     38.84 o 
  -7   4   5     1111.35     1102.40     38.84 o 
  -6   4   5     2198.66     1997.37     46.61 o 
  -5   4   5     4478.74     3894.51     69.92 o 
  -4   4   5     7837.09     7876.04    116.53 o 
  -3   4   5     6650.39     6723.92     93.23 o 
  -2   4   5     2152.71     2080.49     38.84 o 
  -1   4   5     4044.52     3816.83     62.15 o 
   0   4   5     6751.12     7005.15     93.23 o 
   1   4   5     2044.31     2019.90     38.84 o 
   2   4   5     5439.52     5284.36     85.46 o 
   3   4   5     1978.03     1943.76     46.61 o 
   4   4   5     3650.92     3694.08     69.92 o 
   5   4   5     4371.90     4366.86     85.46 o 
   6   4   5     4203.88     4345.11     85.46 o 
   7   4   5     3830.79     3823.04     85.46 o 
   8   4   5     2645.83     2663.93     77.69 o 
   9   4   5     1815.67     1878.50     69.92 o 
  10   4   5      694.15      776.11     62.15 o 
  11   4   5     1089.69     1152.89     85.46 o 
  12   4   5      924.50      985.86     85.46 o 
  13   4   5      628.17      623.84     93.23 o 
 -14   5   5      263.80      141.39    116.53 o 
 -13   5   5      591.31      366.69     54.38 o 
 -12   5   5      437.72      320.08     46.61 o 
 -11   5   5     1269.09     1239.13     62.15 o 
 -10   5   5     3116.97     3146.38     77.69 o 
  -9   5   5     3482.62     3652.13     77.69 o 
  -8   5   5     1472.08     1507.93     54.38 o 
  -7   5   5     2180.52     2070.39     54.38 o 
  -6   5   5     2577.96     2583.91     54.38 o 
  -5   5   5     9924.36     9818.25    132.07 o 
  -4   5   5    14997.48    14993.84    186.45 o 
  -3   5   5     8938.64     9167.22    124.30 o 
  -2   5   5     6408.24     6476.10    100.99 o 
  -1   5   5     7613.87     8279.24    108.76 o 
   0   5   5    10116.75    10023.34    124.30 o 
   1   5   5     9999.97    10421.11    139.84 o 
   2   5   5     9689.83     9529.25    132.07 o 
   3   5   5     7087.11     7296.48    108.76 o 
   4   5   5     4035.93     3932.58     77.69 o 
   5   5   5     3736.67     3712.72     69.92 o 
   6   5   5     1447.78     1433.35     54.38 o 
   7   5   5     1701.18     1637.67     62.15 o 
   8   5   5     4441.86     4687.71    108.76 o 
   9   5   5     1615.06     1661.75     69.92 o 
  10   5   5      771.79      750.47     54.38 o 
  11   5   5      371.44      410.19     54.38 o 
  12   5   5      128.72       50.50     62.15 o 
  13   5   5      128.14      229.18    124.30 o 
 -14   6   5       11.64       -6.99    132.07 o 
 -13   6   5       26.92       78.47     54.38 o 
 -12   6   5       85.67       83.13     46.61 o 
 -11   6   5       37.12      104.88     46.61 o 
 -10   6   5       62.44       45.06     46.61 o 
  -9   6   5      823.70      834.37     46.61 o 
  -8   6   5      586.40      661.13     46.61 o 
  -7   6   5      302.72      309.20     31.08 o 
  -6   6   5      438.87      449.82     31.08 o 
  -5   6   5      486.17      452.15     31.08 o 
  -4   6   5     1335.15     1481.52     38.84 o 
  -3   6   5    10048.15     9903.70    116.53 o 
  -2   6   5     4752.00     4460.86     85.46 o 
  -1   6   5     3264.58     3342.93     62.15 o 
   0   6   5     5600.55     5530.63     69.92 o 
   1   6   5     2048.74     2056.41     46.61 o 
   2   6   5     2802.03     3004.98     62.15 o 
   3   6   5     6965.15     6913.48    100.99 o 
   4   6   5     3113.23     3165.80     62.15 o 
   5   6   5     2351.27     2365.61     54.38 o 
   6   6   5     2165.58     2059.52     69.92 o 
   7   6   5     1842.82     1819.46     62.15 o 
   8   6   5      843.25      880.21     46.61 o 
   9   6   5     1696.51     1702.93     62.15 o 
  10   6   5     1407.22     1420.92     69.92 o 
  11   6   5      681.97      738.04     77.69 o 
  12   6   5      703.59      628.50     85.46 o 
  13   6   5      444.41      214.42    108.76 o 
 -13   7   5      463.02      487.88    100.99 o 
 -12   7   5      508.05      591.21     62.15 o 
 -11   7   5      959.67      933.04     54.38 o 
 -10   7   5      994.29     1037.14     54.38 o 
  -9   7   5     3173.06     3125.40     85.46 o 
  -8   7   5     2938.56     3018.19     77.69 o 
  -7   7   5     3518.73     3572.11     77.69 o 
  -6   7   5     2307.64     2275.49     62.15 o 
  -5   7   5     4323.81     4537.77     85.46 o 
  -4   7   5     2709.76     2750.17     46.61 o 
  -3   7   5    10571.32    10553.18    124.30 o 
  -2   7   5     5476.29     5437.40     93.23 o 
  -1   7   5    14260.19    13832.40    186.45 o 
   0   7   5    10253.40    10588.92    116.53 o 
   1   7   5    10295.94    10125.12    132.07 o 
   2   7   5     4563.80     4481.06     77.69 o 
   3   7   5     4583.59     4286.06     77.69 o 
   4   7   5     1749.76     1782.95     46.61 o 
   5   7   5     2067.47     2124.77     54.38 o 
   6   7   5     1554.93     1356.44     46.61 o 
   7   7   5     1500.91     1733.23     62.15 o 
   8   7   5     1229.58     1263.99     62.15 o 
   9   7   5      607.47      518.96     54.38 o 
  10   7   5      842.60      950.13     85.46 o 
  11   7   5      430.10      389.22     69.92 o 
  12   7   5      140.42      168.58     69.92 o 
  13   7   5      130.37      113.42    124.30 o 
 -13   8   5       15.94       20.98    100.99 o 
 -12   8   5       62.32      108.76     46.61 o 
 -11   8   5      102.84      157.71     46.61 o 
 -10   8   5        2.02      -38.84     38.84 o 
  -9   8   5      287.58      306.87     31.08 o 
  -8   8   5       73.46       84.68     38.84 o 
  -7   8   5      137.79      123.52     31.08 o 
  -6   8   5      239.08      272.69     31.08 o 
  -5   8   5      631.09      748.14     38.84 o 
  -4   8   5     1396.40     1495.50     38.84 o 
  -3   8   5     3829.44     3656.01     54.38 o 
  -2   8   5     2742.26     2622.76     38.84 o 
  -1   8   5     4162.77     3871.98     62.15 o 
   0   8   5     3149.71     3269.12     54.38 o 
   1   8   5     4027.85     3992.40     62.15 o 
   2   8   5     2954.30     3061.70     62.15 o 
   3   8   5     4195.48     4005.61     69.92 o 
   4   8   5     2283.29     2308.90     62.15 o 
   5   8   5     3152.11     3101.32     77.69 o 
   6   8   5     3472.09     3385.66     85.46 o 
   7   8   5     3713.69     3722.82    100.99 o 
   8   8   5     1743.56     1695.94     69.92 o 
   9   8   5     1339.32     1298.17     62.15 o 
  10   8   5      603.82      781.54     62.15 o 
  11   8   5      542.92      557.03     85.46 o 
  12   8   5      709.94      577.22     93.23 o 
 -13   9   5      336.24      182.57    116.53 o 
 -12   9   5      344.82      320.08     62.15 o 
 -11   9   5      618.74      675.11     62.15 o 
 -10   9   5      899.98      912.06     62.15 o 
  -9   9   5     1650.89     1772.07     69.92 o 
  -8   9   5     1340.22     1327.69     46.61 o 
  -7   9   5     3377.82     3324.28     69.92 o 
  -6   9   5     2941.47     3125.40     77.69 o 
  -5   9   5     5611.70     5598.22     93.23 o 
  -4   9   5     7778.01     7817.77    108.76 o 
  -3   9   5     6869.09     6640.79     85.46 o 
  -2   9   5     2637.50     2521.76     38.84 o 
  -1   9   5     2403.50     2346.96     46.61 o 
   0   9   5     2667.41     2829.41     46.61 o 
   1   9   5     4963.60     4869.50     77.69 o 
   2   9   5     4974.32     4610.02     85.46 o 
   3   9   5     4686.43     4650.42     93.23 o 
   4   9   5     3476.43     3622.60     85.46 o 
   5   9   5     2513.88     2495.35     69.92 o 
   6   9   5     2171.67     2374.93     77.69 o 
   7   9   5     1312.19     1251.56     54.38 o 
   8   9   5     1062.33     1059.67     69.92 o 
   9   9   5      857.31      702.30     54.38 o 
  10   9   5      436.50      307.65     62.15 o 
  11   9   5      239.81      315.41     69.92 o 
  12   9   5      233.83      234.62    100.99 o 
 -12  10   5       36.61       76.13     54.38 o 
 -11  10   5       27.99      120.42     38.84 o 
 -10  10   5      106.40      125.08     46.61 o 
  -9  10   5      196.79      334.84     38.84 o 
  -8  10   5      852.10      862.34     46.61 o 
  -7  10   5      643.86      665.79     38.84 o 
  -6  10   5       45.82      102.55     31.08 o 
  -5  10   5      733.15      752.80     38.84 o 
  -4  10   5      173.10      242.39     23.31 o 
  -3  10   5       33.51       43.51     15.54 o 
  -2  10   5      920.78      962.56     23.31 o 
  -1  10   5     1439.58     1430.24     38.84 o 
   0  10   5     1589.99     1611.26     38.84 o 
   1  10   5     1651.53     1905.69     46.61 o 
   2  10   5     2208.84     2249.85     54.38 o 
   3  10   5     2065.61     2207.12     69.92 o 
   4  10   5     2237.51     2289.47     77.69 o 
   5  10   5     3185.86     3210.86     77.69 o 
   6  10   5     2029.36     2147.30     69.92 o 
   7  10   5     1327.61     1225.92     54.38 o 
   8  10   5     1045.25      962.56     62.15 o 
   9  10   5      668.72      668.12     69.92 o 
  10  10   5      298.10      264.14     69.92 o 
  11  10   5      600.43      684.43     85.46 o 
  12  10   5      292.43      181.01    100.99 o 
 -12  11   5      398.77      337.17     77.69 o 
 -11  11   5      582.21      567.90     62.15 o 
 -10  11   5      740.63      761.35     62.15 o 
  -9  11   5     1046.58     1006.06     62.15 o 
  -8  11   5     1500.41     1470.64     62.15 o 
  -7  11   5     2111.79     2285.59     62.15 o 
  -6  11   5     1612.38     1589.50     54.38 o 
  -5  11   5     2289.68     2251.41     54.38 o 
  -4  11   5     1936.40     2080.49     46.61 o 
  -3  11   5     2414.10     2244.41     46.61 o 
  -2  11   5     2933.11     2706.66     46.61 o 
  -1  11   5     3316.63     3288.55     62.15 o 
   0  11   5     3502.87     3576.77     69.92 o 
   1  11   5     2620.40     2489.91     54.38 o 
   2  11   5     3253.18     3221.73     69.92 o 
   3  11   5     2105.97     2016.01     62.15 o 
   4  11   5     1846.39     1888.60     69.92 o 
   5  11   5     2298.23     2318.22     69.92 o 
   6  11   5     1983.86     1977.94     69.92 o 
   7  11   5     1288.37     1300.50     62.15 o 
   8  11   5      847.76      746.58     54.38 o 
   9  11   5      347.65      361.25     69.92 o 
  10  11   5      331.31      494.10     77.69 o 
  11  11   5      246.72      316.97     69.92 o 
 -12  12   5       17.62       19.42    100.99 o 
 -11  12   5       18.80        8.55     54.38 o 
 -10  12   5       43.23       66.81     46.61 o 
  -9  12   5       31.12       90.12     46.61 o 
  -8  12   5      112.80      152.27     38.84 o 
  -7  12   5      235.44      298.32     38.84 o 
  -6  12   5      381.72      504.97     38.84 o 
  -5  12   5      220.51      258.70     38.84 o 
  -4  12   5      308.69      295.99     23.31 o 
  -3  12   5     1423.89     1425.58     38.84 o 
  -2  12   5     1894.92     2084.38     46.61 o 
  -1  12   5     1120.60     1216.60     38.84 o 
   0  12   5     1589.03     1697.49     46.61 o 
   1  12   5     1972.98     2045.53     54.38 o 
   2  12   5     1707.88     1594.16     54.38 o 
   3  12   5      723.73      798.64     46.61 o 
   4  12   5      837.76      912.06     54.38 o 
   5  12   5      740.53      741.92     54.38 o 
   6  12   5      987.35      923.71     54.38 o 
   7  12   5     1214.92     1200.28     62.15 o 
   8  12   5      625.76      623.84     62.15 o 
   9  12   5      373.62      334.84     62.15 o 
  10  12   5      604.28      570.23     85.46 o 
  11  12   5      525.13      444.38    116.53 o 
 -11  13   5      353.98      375.23    100.99 o 
 -10  13   5      451.81      413.30     62.15 o 
  -9  13   5      738.85      750.47     54.38 o 
  -8  13   5      886.69      896.52     54.38 o 
  -7  13   5      683.15      672.78     38.84 o 
  -6  13   5     1550.67     1647.77     54.38 o 
  -5  13   5     1658.85     1463.65     54.38 o 
  -4  13   5     1729.27     1619.02     54.38 o 
  -3  13   5     2037.66     2035.43     46.61 o 
  -2  13   5     1576.44     1471.42     38.84 o 
  -1  13   5     1400.90     1353.33     46.61 o 
   0  13   5     1922.68     1814.80     54.38 o 
   1  13   5     5371.33     5390.79    100.99 o 
   2  13   5     2655.83     2629.75     69.92 o 
   3  13   5     3284.68     3306.41     85.46 o 
   4  13   5     2290.57     2360.17     69.92 o 
   5  13   5     1092.04      893.42     54.38 o 
   6  13   5      917.37      984.31     54.38 o 
   7  13   5      829.41      811.07     69.92 o 
   8  13   5      601.99      571.01     69.92 o 
   9  13   5      194.30      240.83     54.38 o 
  10  13   5      237.13       84.68     62.15 o 
 -10  14   5        7.16      -54.38     54.38 o 
  -9  14   5       34.55      105.66     46.61 o 
  -8  14   5      105.45      219.86     46.61 o 
  -7  14   5      174.02      211.31     38.84 o 
  -6  14   5      239.21      287.45     38.84 o 
  -5  14   5      210.54      244.72     31.08 o 
  -4  14   5      276.10      279.68     31.08 o 
  -3  14   5       24.26       50.50     23.31 o 
  -2  14   5      171.07      179.46     31.08 o 
  -1  14   5      227.87      306.87     31.08 o 
   0  14   5     1345.14     1340.90     46.61 o 
   1  14   5     1101.58     1112.50     46.61 o 
   2  14   5     1435.78     1491.62     62.15 o 
   3  14   5     1536.04     1548.33     62.15 o 
   4  14   5     1173.50     1159.89     62.15 o 
   5  14   5      722.39      706.19     54.38 o 
   6  14   5      640.89      743.48     62.15 o 
   7  14   5      588.77      561.69     62.15 o 
   8  14   5      532.00      431.17     62.15 o 
   9  14   5      366.29      394.66     62.15 o 
  10  14   5      199.57      232.29    100.99 o 
 -10  15   5      282.70      254.82    124.30 o 
  -9  15   5      372.69      309.98     54.38 o 
  -8  15   5      549.96      619.95     54.38 o 
  -7  15   5      478.41      519.73     54.38 o 
  -6  15   5      917.73      851.46     54.38 o 
  -5  15   5      862.95      855.35     46.61 o 
  -4  15   5     1217.57     1094.63     46.61 o 
  -3  15   5     1666.54     1546.77     54.38 o 
  -2  15   5     1722.27     1639.22     46.61 o 
  -1  15   5     1391.14     1365.76     46.61 o 
   0  15   5     1576.08     1709.92     54.38 o 
   1  15   5      997.85     1028.59     46.61 o 
   2  15   5      540.93      480.11     38.84 o 
   3  15   5      775.57      774.55     54.38 o 
   4  15   5     1427.49     1552.21     69.92 o 
   5  15   5      789.14      710.85     54.38 o 
   6  15   5      736.01      668.90     62.15 o 
   7  15   5      334.92      376.79     62.15 o 
   8  15   5       89.85       69.14     62.15 o 
   9  15   5      163.33      142.95     93.23 o 
  -9  16   5       41.68      114.20    116.53 o 
  -8  16   5       33.62       -6.22     46.61 o 
  -7  16   5       15.19       56.71     38.84 o 
  -6  16   5       19.97       23.31     38.84 o 
  -5  16   5      114.43      107.21     31.08 o 
  -4  16   5      354.16      407.86     38.84 o 
  -3  16   5      471.28      485.55     38.84 o 
  -2  16   5      986.53     1046.46     38.84 o 
  -1  16   5      647.20      654.14     38.84 o 
   0  16   5      227.99      340.27     38.84 o 
   1  16   5      462.80      490.21     38.84 o 
   2  16   5      884.52      924.49     46.61 o 
   3  16   5      669.58      667.34     54.38 o 
   4  16   5      557.39      628.50     62.15 o 
   5  16   5      427.11      452.92     62.15 o 
   6  16   5      156.00      140.62     54.38 o 
   7  16   5      203.38      187.23     62.15 o 
   8  16   5      386.95      219.86     85.46 o 
  -8  17   5      491.46      493.32     93.23 o 
  -7  17   5      317.95      270.36     46.61 o 
  -6  17   5      289.53      260.26     38.84 o 
  -5  17   5      315.11      309.20     38.84 o 
  -4  17   5      458.06      439.72     38.84 o 
  -3  17   5      869.61      753.58     46.61 o 
  -2  17   5      965.72      859.23     46.61 o 
  -1  17   5      739.63      813.40     38.84 o 
   0  17   5      644.08      658.80     38.84 o 
   1  17   5      666.65      660.35     46.61 o 
   2  17   5      985.72      836.70     54.38 o 
   3  17   5      772.97      711.62     54.38 o 
   4  17   5      612.63      619.95     62.15 o 
   5  17   5      297.62      327.84     46.61 o 
   6  17   5      273.46      295.99     54.38 o 
   7  17   5      182.50      147.61     62.15 o 
  -7  18   5       35.97       28.74     85.46 o 
  -6  18   5      105.18       88.56     46.61 o 
  -5  18   5      184.61      236.17     46.61 o 
  -4  18   5       95.17      117.31     31.08 o 
  -3  18   5      138.75      216.75     38.84 o 
  -2  18   5      171.31      250.16     38.84 o 
  -1  18   5      167.84      201.99     31.08 o 
   0  18   5      211.12      284.34     38.84 o 
   1  18   5      497.20      596.65     46.61 o 
   2  18   5      375.41      407.09     46.61 o 
   3  18   5      161.13      222.19     46.61 o 
   4  18   5      214.71      179.46     54.38 o 
   5  18   5      241.52      169.36     54.38 o 
   6  18   5      264.67      208.20     77.69 o 
  -6  19   5      393.02      274.24    132.07 o 
  -5  19   5      427.68      456.03     77.69 o 
  -4  19   5      329.22      284.34     38.84 o 
  -3  19   5      433.12      341.83     38.84 o 
  -2  19   5      497.13      410.19     46.61 o 
  -1  19   5      266.88      221.41     31.08 o 
   0  19   5      277.23      260.26     38.84 o 
   1  19   5      265.68      283.56     46.61 o 
   2  19   5      274.54      361.25     54.38 o 
   3  19   5      266.67      304.54     62.15 o 
   4  19   5      435.64      295.22     62.15 o 
   5  19   5      267.09       94.78     77.69 o 
  -4  20   5       45.89       99.44     85.46 o 
  -3  20   5      102.37       34.18     69.92 o 
  -2  20   5       99.15       62.15     54.38 o 
  -1  20   5      152.28      100.99     54.38 o 
   0  20   5       92.22       88.56     54.38 o 
   1  20   5      135.15      197.33     46.61 o 
   2  20   5      146.89      166.25     85.46 o 
   3  20   5      187.99      198.88     85.46 o 
  -3 -20   6      246.43      248.60     77.69 o 
  -2 -20   6      152.64      118.86     77.69 o 
  -1 -20   6      115.03       58.27     85.46 o 
   0 -20   6      298.26      205.10     77.69 o 
   1 -20   6      391.41      308.42    100.99 o 
   2 -20   6      405.41      288.22     85.46 o 
  -5 -19   6      162.13      357.37    100.99 o 
  -4 -19   6      122.26      249.38     77.69 o 
  -3 -19   6      247.83      332.51     69.92 o 
  -2 -19   6      207.47      302.98     77.69 o 
  -1 -19   6      227.70      249.38     62.15 o 
   0 -19   6      253.37      252.49     62.15 o 
   1 -19   6      253.79      228.40     54.38 o 
   2 -19   6      163.92      118.09     54.38 o 
   3 -19   6      247.57      253.26     62.15 o 
   4 -19   6      300.35      290.55     93.23 o 
  -7 -18   6      398.21      665.01    124.30 o 
  -6 -18   6      249.48      243.16     77.69 o 
  -5 -18   6      156.76      116.53     62.15 o 
  -4 -18   6      197.27      261.81     77.69 o 
  -3 -18   6      438.01      456.03     62.15 o 
  -2 -18   6      607.78      598.20     62.15 o 
  -1 -18   6      460.93      518.18     62.15 o 
   0 -18   6      301.79      281.23     46.61 o 
   1 -18   6      224.55      184.90     46.61 o 
   2 -18   6      325.20      322.41     62.15 o 
   3 -18   6      338.00      275.79     69.92 o 
   4 -18   6      399.55      386.11     69.92 o 
   5 -18   6      314.66      251.71     77.69 o 
   6 -18   6      188.99      414.86    116.53 o 
  -8 -17   6      123.99      242.39    116.53 o 
  -7 -17   6      118.15      253.26     93.23 o 
  -6 -17   6      190.02      299.88     69.92 o 
  -5 -17   6      249.26      371.35     54.38 o 
  -4 -17   6      170.45      195.00     46.61 o 
  -3 -17   6      285.89      442.82     54.38 o 
  -2 -17   6      302.20      364.36     54.38 o 
  -1 -17   6      231.77      331.73     38.84 o 
   0 -17   6      309.91      355.81     46.61 o 
   1 -17   6      659.99      734.15     54.38 o 
   2 -17   6      860.98      950.90     62.15 o 
   3 -17   6      760.61      827.38     54.38 o 
   4 -17   6      621.45      574.89     62.15 o 
   5 -17   6      409.94      507.30     77.69 o 
   6 -17   6      323.54      358.92     77.69 o 
   7 -17   6      398.92      296.77    116.53 o 
  -9 -16   6      154.48      128.19    108.76 o 
  -8 -16   6      226.15      211.31    108.76 o 
  -7 -16   6      252.82      155.38     77.69 o 
  -6 -16   6      331.60      267.25     54.38 o 
  -5 -16   6      654.28      657.24     62.15 o 
  -4 -16   6      998.67      970.33     69.92 o 
  -3 -16   6     1294.49     1315.26     69.92 o 
  -2 -16   6      710.04      758.24     54.38 o 
  -1 -16   6      801.93      825.83     46.61 o 
   0 -16   6      693.48      676.67     54.38 o 
   1 -16   6      386.71      367.47     46.61 o 
   2 -16   6      620.10      591.98     46.61 o 
   3 -16   6      731.98      676.67     62.15 o 
   4 -16   6      576.55      529.83     54.38 o 
   5 -16   6      510.13      557.80     54.38 o 
   6 -16   6      406.02      369.02     69.92 o 
   7 -16   6      107.01       45.06     69.92 o 
   8 -16   6      102.25      270.36    116.53 o 
 -10 -15   6       39.04      -30.30     93.23 o 
  -9 -15   6       45.79      100.22     69.92 o 
  -8 -15   6       17.88       83.13     77.69 o 
  -7 -15   6       76.77       54.38     69.92 o 
  -6 -15   6      349.58      395.43     54.38 o 
  -5 -15   6      236.02      308.42     46.61 o 
  -4 -15   6      404.93      496.43     54.38 o 
  -3 -15   6      307.52      327.84     46.61 o 
  -2 -15   6      858.90      995.96     62.15 o 
  -1 -15   6      673.30      748.92     38.84 o 
   0 -15   6      748.22      713.18     46.61 o 
   1 -15   6      992.28     1090.74     62.15 o 
   2 -15   6     1205.70     1286.52     69.92 o 
   3 -15   6      959.54      995.96     54.38 o 
   4 -15   6      681.82      766.01     54.38 o 
   5 -15   6      488.23      480.11     62.15 o 
   6 -15   6      411.77      439.72     54.38 o 
   7 -15   6      604.35      559.36     62.15 o 
   8 -15   6      475.63      438.94     85.46 o 
   9 -15   6      323.81      212.87     85.46 o 
 -10 -14   6      420.59      332.51     77.69 o 
  -9 -14   6      596.33      654.91     85.46 o 
  -8 -14   6      803.23      755.13     69.92 o 
  -7 -14   6      775.91      369.02     46.61 o 
  -6 -14   6      954.64     1060.45     69.92 o 
  -5 -14   6      633.94      564.79     54.38 o 
  -4 -14   6     1072.94      968.00     54.38 o 
  -3 -14   6     2091.66     1903.36     77.69 o 
  -2 -14   6     1814.46     1951.53     69.92 o 
  -1 -14   6     1907.59     1874.62     62.15 o 
   0 -14   6     1656.37     1622.91     69.92 o 
   1 -14   6     1043.40     1030.15     62.15 o 
   2 -14   6      741.95      668.12     46.61 o 
   3 -14   6     1084.68     1027.82     62.15 o 
   4 -14   6      794.99      759.79     54.38 o 
   5 -14   6      547.16      531.39     54.38 o 
   6 -14   6      513.76      530.61     54.38 o 
   7 -14   6      176.60      181.79     54.38 o 
   8 -14   6       63.91       41.95     54.38 o 
   9 -14   6      159.31      162.37     69.92 o 
 -11 -13   6       10.57       50.50     69.92 o 
 -10 -13   6       20.78      120.42     69.92 o 
  -9 -13   6      151.30      237.73     54.38 o 
  -8 -13   6      214.37      309.98     62.15 o 
  -7 -13   6      468.29      509.64     77.69 o 
  -6 -13   6      284.47      434.28     62.15 o 
  -5 -13   6      125.86      170.14     46.61 o 
  -4 -13   6      705.79      783.87     54.38 o 
  -3 -13   6     1345.96     1469.09     62.15 o 
  -2 -13   6     2166.81     2155.85     77.69 o 
  -1 -13   6     1713.64     1712.25     62.15 o 
   0 -13   6     1909.32     1927.45     69.92 o 
   1 -13   6      445.11      420.29     46.61 o 
   2 -13   6     1125.69     1332.35     62.15 o 
   3 -13   6     1784.11     1830.34     69.92 o 
   4 -13   6     1734.13     1855.20     77.69 o 
   5 -13   6     1214.26     1097.74     62.15 o 
   6 -13   6     1382.69     1312.93     62.15 o 
   7 -13   6      685.25      681.33     62.15 o 
   8 -13   6      487.34      593.54     69.92 o 
   9 -13   6      494.13      528.28     69.92 o 
  10 -13   6      405.15      100.22     85.46 o 
 -11 -12   6      356.16      352.70    100.99 o 
 -10 -12   6      409.82      417.96     62.15 o 
  -9 -12   6      706.86      753.58     77.69 o 
  -8 -12   6     1023.57     1108.61     69.92 o 
  -7 -12   6     1197.30     1103.17     85.46 o 
  -6 -12   6     1922.89     1864.52     85.46 o 
  -5 -12   6     2146.32     2230.43     85.46 o 
  -4 -12   6     2968.19     2834.85    100.99 o 
  -3 -12   6     2448.08     2519.43     77.69 o 
  -2 -12   6     1545.57     1412.37     54.38 o 
  -1 -12   6     1463.96     1323.81     46.61 o 
   0 -12   6      994.90      976.54     46.61 o 
   1 -12   6     2773.93     2571.48     77.69 o 
   2 -12   6     1368.63     1435.68     62.15 o 
   3 -12   6     1587.03     1408.49     62.15 o 
   4 -12   6     1215.49     1201.84     62.15 o 
   5 -12   6     1273.35     1192.52     62.15 o 
   6 -12   6     1205.10     1096.18     62.15 o 
   7 -12   6      942.50      849.91     62.15 o 
   8 -12   6      630.62      656.47     62.15 o 
   9 -12   6      112.40       97.89     62.15 o 
  10 -12   6      119.64      164.70     77.69 o 
 -12 -11   6       61.95       56.71     93.23 o 
 -11 -11   6       17.50      -35.74     77.69 o 
 -10 -11   6       12.66       47.39     54.38 o 
  -9 -11   6      197.02      380.67     62.15 o 
  -8 -11   6      500.10      670.45     54.38 o 
  -7 -11   6      946.83     1196.40     69.92 o 
  -6 -11   6      834.34      793.97     77.69 o 
  -5 -11   6      966.92     1021.60     62.15 o 
  -4 -11   6      620.86      693.76     46.61 o 
  -3 -11   6      601.38      592.76     31.08 o 
  -2 -11   6     1611.60     1901.81    100.99 o 
  -1 -11   6     1192.60     1248.45     46.61 o 
   0 -11   6     3061.03     3005.76     77.69 o 
   1 -11   6     4453.26     4639.54    108.76 o 
   2 -11   6     2814.45     2693.45     85.46 o 
   3 -11   6     2043.86     2033.88     69.92 o 
   4 -11   6     2547.11     2410.67     77.69 o 
   5 -11   6     4044.08     3984.63    116.53 o 
   6 -11   6     2995.78     2929.63    100.99 o 
   7 -11   6     1713.50     1619.02     77.69 o 
   8 -11   6      717.46      659.57     62.15 o 
   9 -11   6      379.18      376.01     77.69 o 
  10 -11   6      340.62      399.32     85.46 o 
  11 -11   6      462.05      473.12    124.30 o 
 -12 -10   6      364.94      298.32     85.46 o 
 -11 -10   6      787.92      828.16     77.69 o 
 -10 -10   6      754.21      786.98     62.15 o 
  -9 -10   6     1323.20     1399.94     69.92 o 
  -8 -10   6     1664.24     1753.42     77.69 o 
  -7 -10   6     2835.13     2698.89     93.23 o 
  -6 -10   6     2696.26      361.25     31.08 o 
  -5 -10   6     2764.71     2836.40     85.46 o 
  -4 -10   6     2212.00     2243.64     69.92 o 
  -3 -10   6     1335.59     1198.73     77.69 o 
  -2 -10   6     2563.39     2398.24    100.99 o 
  -1 -10   6     4393.77     4319.47    124.30 o 
   0 -10   6     3670.63     3410.52     77.69 o 
   1 -10   6     3552.29     3485.10     85.46 o 
   2 -10   6     3997.31     3844.79     93.23 o 
   3 -10   6     1428.33     1492.39     62.15 o 
   4 -10   6      581.54      481.67     46.61 o 
   5 -10   6     1429.90     1513.37     69.92 o 
   6 -10   6     1156.02     1274.86     69.92 o 
   7 -10   6      727.89      672.78     62.15 o 
   8 -10   6      762.69      765.23     69.92 o 
   9 -10   6      262.75      242.39     38.84 o 
  10 -10   6      123.35      165.48     77.69 o 
  11 -10   6       74.84        6.99     62.15 o 
 -13  -9   6       54.53       80.02     69.92 o 
 -12  -9   6       79.15       26.41     62.15 o 
 -11  -9   6      125.00      163.15     46.61 o 
 -10  -9   6      166.79      264.92     54.38 o 
  -9  -9   6      456.93      532.16     54.38 o 
  -8  -9   6      156.77      144.50     54.38 o 
  -7  -9   6      304.60      330.95     46.61 o 
  -6  -9   6      109.26       86.23     46.61 o 
  -5  -9   6      421.74      470.01     54.38 o 
  -4  -9   6     1217.25     1301.28     46.61 o 
  -3  -9   6     2994.57     3401.97    108.76 o 
  -2  -9   6     4652.81     4519.13    155.38 o 
  -1  -9   6     6619.98     6721.59    155.38 o 
   0  -9   6     4658.08     4956.51     93.23 o 
   1  -9   6     2798.05     2581.58     69.92 o 
   2  -9   6     3919.79     3983.86     93.23 o 
   3  -9   6     2496.37     2484.47     69.92 o 
   4  -9   6     4592.13     4611.58    100.99 o 
   5  -9   6     3641.32     3534.82    100.99 o 
   6  -9   6     1172.79     1257.77     77.69 o 
   7  -9   6     1511.34     1464.42     69.92 o 
   8  -9   6     1172.95     1064.33     69.92 o 
   9  -9   6     1314.16     1307.49     62.15 o 
  10  -9   6      774.27      834.37     85.46 o 
  11  -9   6      800.36      915.95    116.53 o 
  12  -9   6      458.78      457.58    155.38 o 
 -13  -8   6      304.53      160.81     77.69 o 
 -12  -8   6      147.57      108.76     62.15 o 
 -11  -8   6      325.70      456.81     54.38 o 
 -10  -8   6      521.19      456.81     54.38 o 
  -9  -8   6     1644.41     1702.93     62.15 o 
  -8  -8   6     1874.83     1813.24     69.92 o 
  -7  -8   6     2987.70     2890.78     85.46 o 
  -6  -8   6     1646.95     1450.44     69.92 o 
  -5  -8   6     4657.22     4747.53    116.53 o 
  -4  -8   6     4138.18     4152.44     93.23 o 
  -3  -8   6     4189.38     4112.04    108.76 o 
  -2  -8   6     3596.62     3475.77    124.30 o 
  -1  -8   6     4796.32     4902.13    124.30 o 
   0  -8   6     5776.11     6037.93    108.76 o 
   1  -8   6     4761.87     4550.20     93.23 o 
   2  -8   6     1858.89     1785.28     62.15 o 
   3  -8   6     3055.60     2944.39     69.92 o 
   4  -8   6     2957.09     2956.04     69.92 o 
   5  -8   6     2353.36     2317.44     85.46 o 
   6  -8   6     1855.00     1887.83     77.69 o 
   7  -8   6     1612.04     1537.45     69.92 o 
   8  -8   6     1064.68     1023.15     54.38 o 
   9  -8   6      648.58      657.24     46.61 o 
  10  -8   6      659.96      606.75     69.92 o 
  11  -8   6      209.58      168.58     85.46 o 
  12  -8   6      122.79      111.09     93.23 o 
 -13  -7   6       94.22       70.70     62.15 o 
 -12  -7   6       48.62      149.94     62.15 o 
 -11  -7   6       54.10      225.30     62.15 o 
 -10  -7   6       63.98      133.62     46.61 o 
  -9  -7   6      316.29      265.69     46.61 o 
  -8  -7   6     1073.88     1108.61     62.15 o 
  -7  -7   6     2525.24     2598.67     77.69 o 
  -6  -7   6      434.38      493.32     38.84 o 
  -5  -7   6      518.59      247.83     23.31 o 
  -4  -7   6     1181.99     1296.62     54.38 o 
  -3  -7   6     2715.46     2590.90     62.15 o 
  -2  -7   6     1046.86     1085.31     69.92 o 
  -1  -7   6     2997.44     2596.34     77.69 o 
   0  -7   6     8469.66     8047.73    132.07 o 
   1  -7   6     3591.71     3642.80     77.69 o 
   2  -7   6     7480.33     7374.95    132.07 o 
   3  -7   6     4061.13     4109.71     77.69 o 
   4  -7   6     2062.45     2101.47     62.15 o 
   5  -7   6     5730.25     5580.35    108.76 o 
   6  -7   6     4687.57     4829.10    116.53 o 
   7  -7   6     2082.29     2057.96     77.69 o 
   8  -7   6     1495.88     1574.74     69.92 o 
   9  -7   6     1152.05     1010.72     62.15 o 
  10  -7   6      623.75      792.42     77.69 o 
  11  -7   6      600.74      632.38     69.92 o 
  12  -7   6      681.03      562.46     93.23 o 
 -13  -6   6      472.98      355.04     69.92 o 
 -12  -6   6      440.58      453.70     62.15 o 
 -11  -6   6      787.27      766.01     62.15 o 
 -10  -6   6     1136.83     1105.50     69.92 o 
  -9  -6   6     2808.79     3000.32     85.46 o 
  -8  -6   6     3160.47     3252.03     85.46 o 
  -7  -6   6     2969.36     3168.91     85.46 o 
  -6  -6   6     2942.83     3084.23     77.69 o 
  -5  -6   6    12987.45    13755.49    209.76 o 
  -4  -6   6     6404.05     6555.34    108.76 o 
  -3  -6   6     8920.54     8739.93    139.84 o 
  -2  -6   6     5726.53     5620.75    132.07 o 
  -1  -6   6     6275.44     6518.05    139.84 o 
   0  -6   6     6082.95     5986.66    100.99 o 
   1  -6   6     9768.33     9422.04    147.61 o 
   2  -6   6     6237.23     6299.74     93.23 o 
   3  -6   6     3296.46     3237.27     69.92 o 
   4  -6   6     2950.49     2991.00     69.92 o 
   5  -6   6     2119.80     2095.25     62.15 o 
   6  -6   6      200.19      271.91     54.38 o 
   7  -6   6      852.66      891.86     62.15 o 
   8  -6   6     1233.14     1291.18     62.15 o 
   9  -6   6      200.34      245.50     46.61 o 
  10  -6   6      682.98      653.36     54.38 o 
  11  -6   6      288.52      253.26     62.15 o 
  12  -6   6       57.76      120.42     85.46 o 
 -14  -5   6        1.51      -19.42     93.23 o 
 -13  -5   6       49.52       81.57     69.92 o 
 -12  -5   6       77.69       76.91     62.15 o 
 -11  -5   6      186.73      249.38     54.38 o 
 -10  -5   6      452.48      404.76     46.61 o 
  -9  -5   6      217.54      247.05     46.61 o 
  -8  -5   6      152.63      125.86     38.84 o 
  -7  -5   6      824.37      762.12     46.61 o 
  -6  -5   6      765.26      727.16     46.61 o 
  -5  -5   6      424.47      583.44     38.84 o 
  -4  -5   6     6264.71     6043.37    100.99 o 
  -3  -5   6     7892.19     7811.56    116.53 o 
  -2  -5   6     8050.11     7724.55    163.15 o 
  -1  -5   6     9221.37     9155.57    170.91 o 
   0  -5   6     5042.80     4881.16     77.69 o 
   1  -5   6     4032.14     4042.12     77.69 o 
   2  -5   6     5207.68     5124.32     85.46 o 
   3  -5   6     2565.64     2332.98     54.38 o 
   4  -5   6     2145.06     2298.80     62.15 o 
   5  -5   6     4388.66     4603.03    100.99 o 
   6  -5   6     4155.83     4217.70    108.76 o 
   7  -5   6     2724.07     2914.86     77.69 o 
   8  -5   6     3192.64     3249.70     93.23 o 
   9  -5   6     1801.27     1965.51     69.92 o 
  10  -5   6     1185.71     1135.03     62.15 o 
  11  -5   6     1052.42     1148.23     85.46 o 
  12  -5   6      665.01      695.31     85.46 o 
  13  -5   6      350.98      257.93    132.07 o 
 -14  -4   6      499.79      332.51    100.99 o 
 -13  -4   6      567.50      550.03     69.92 o 
 -12  -4   6      378.13      260.26     62.15 o 
 -11  -4   6     1067.16     1030.15     54.38 o 
 -10  -4   6     1228.20     1135.03     62.15 o 
  -9  -4   6     2205.55     2346.96     85.46 o 
  -8  -4   6     3052.61     3138.61     85.46 o 
  -7  -4   6     3016.96     2860.48     77.69 o 
  -6  -4   6     1768.92     1868.40     62.15 o 
  -5  -4   6     5241.25     5301.45     93.23 o 
  -4  -4   6     7568.66     7464.29    124.30 o 
  -3  -4   6     5022.30     5240.85     85.46 o 
  -2  -4   6     8080.94     8166.59    116.53 o 
  -1  -4   6    19469.36    19352.15    248.60 o 
   0  -4   6     8095.55     8369.36    116.53 o 
   1  -4   6    13099.62    12819.34    170.91 o 
   2  -4   6     6703.64     6618.27    108.76 o 
   3  -4   6     3539.61     3924.04     85.46 o 
   4  -4   6     3682.41     3638.14     85.46 o 
   5  -4   6     2959.87     3235.72     85.46 o 
   6  -4   6     1935.71     2069.62     62.15 o 
   7  -4   6     1163.17     1211.94     62.15 o 
   8  -4   6     2478.79     2511.66     77.69 o 
   9  -4   6      435.33      396.99     46.61 o 
  10  -4   6      418.97      406.31     54.38 o 
  11  -4   6      513.32      497.98     69.92 o 
  12  -4   6      121.35       49.72     77.69 o 
  13  -4   6      137.33      264.14    139.84 o 
 -14  -3   6        9.76      -13.21     69.92 o 
 -13  -3   6      133.59      163.15     69.92 o 
 -12  -3   6       96.75       69.14     62.15 o 
 -11  -3   6      115.10      171.69     38.84 o 
 -10  -3   6      112.11      203.54     46.61 o 
  -9  -3   6      183.11      198.11     46.61 o 
  -8  -3   6     1582.27     1459.76     62.15 o 
  -7  -3   6     2282.40     2225.77     62.15 o 
  -6  -3   6     2434.14     2409.89     69.92 o 
  -5  -3   6     2266.69     2155.07     54.38 o 
  -4  -3   6     3627.08     3374.78     62.15 o 
  -3  -3   6     1018.76      940.81     38.84 o 
  -2  -3   6     5359.59     5207.45     93.23 o 
  -1  -3   6     5283.05     5063.72     77.69 o 
   0  -3   6     8308.05     7642.97    100.99 o 
   1  -3   6     5423.39     5250.95     77.69 o 
   2  -3   6     8367.47     7938.19    124.30 o 
   3  -3   6      921.80      884.87     46.61 o 
   4  -3   6     5411.06     5341.85    116.53 o 
   5  -3   6     5335.76     5663.48    108.76 o 
   6  -3   6     4312.42     4406.48    100.99 o 
   7  -3   6     2092.16     2107.68     77.69 o 
   8  -3   6     4531.85     4751.42    116.53 o 
   9  -3   6     1777.05     1800.81     85.46 o 
  10  -3   6     1161.05     1134.25     62.15 o 
  11  -3   6     1544.12     1619.02     85.46 o 
  12  -3   6      779.19      680.55     85.46 o 
  13  -3   6      530.37      541.49    147.61 o 
 -14  -2   6      466.37      331.73     85.46 o 
 -13  -2   6      370.68      313.86     62.15 o 
 -12  -2   6      394.18      398.54     62.15 o 
 -11  -2   6      912.26      964.89     62.15 o 
 -10  -2   6     2179.26     2113.12     77.69 o 
  -9  -2   6     2836.18     3001.10     93.23 o 
  -8  -2   6     4214.77     4386.28    100.99 o 
  -7  -2   6     3064.00     3192.21     85.46 o 
  -6  -2   6     1962.87     1857.53     54.38 o 
  -5  -2   6    21828.51    22599.52    287.45 o 
  -4  -2   6    21637.89    22201.76    264.14 o 
  -3  -2   6     9693.01     9721.91    139.84 o 
  -2  -2   6     3355.48     3060.14     54.38 o 
  -1  -2   6    11366.94    12051.78    178.68 o 
   0  -2   6     4918.34     5307.66     77.69 o 
   1  -2   6     9509.00     9915.36    132.07 o 
   2  -2   6     4093.03     4204.49     69.92 o 
   3  -2   6     2772.63     3014.31     69.92 o 
   4  -2   6     2563.44     2910.98     77.69 o 
   5  -2   6     2882.31     2846.50     69.92 o 
   6  -2   6      956.65     1049.57     54.38 o 
   7  -2   6     2744.15     2743.95     77.69 o 
   8  -2   6     2211.91     2379.59     77.69 o 
   9  -2   6     1281.09     1131.92     62.15 o 
  10  -2   6      470.32      446.71     46.61 o 
  11  -2   6      372.78      287.45     46.61 o 
  12  -2   6       76.57      128.19     54.38 o 
  13  -2   6      102.79      150.72    116.53 o 
 -14  -1   6        7.74      -38.84     77.69 o 
 -13  -1   6      168.97      181.01     62.15 o 
 -12  -1   6      108.91      118.86     54.38 o 
 -11  -1   6       81.02      154.60     54.38 o 
 -10  -1   6      469.30      490.21     54.38 o 
  -9  -1   6      194.90      262.59     54.38 o 
  -8  -1   6      245.32      166.25     38.84 o 
  -7  -1   6      916.41      831.26     46.61 o 
  -6  -1   6      491.93      424.18     38.84 o 
  -5  -1   6      223.04      174.80     31.08 o 
  -4  -1   6    18066.53    18003.48    217.53 o 
  -3  -1   6    10139.30     9883.50    124.30 o 
  -2  -1   6     5262.39     5220.65     77.69 o 
  -1  -1   6     4975.23     4507.47     77.69 o 
   0  -1   6    17512.50    17340.80    209.76 o 
   1  -1   6     5487.55     4855.52     85.46 o 
   2  -1   6    17277.42    18118.46    248.60 o 
   3  -1   6     7682.52     7573.05    132.07 o 
   4  -1   6    16261.21    16903.42    233.06 o 
   5  -1   6    10011.80    10330.21    163.15 o 
   6  -1   6     7899.42     8010.44    147.61 o 
   7  -1   6      544.47      609.85     38.84 o 
   8  -1   6     2142.31     2117.78     69.92 o 
   9  -1   6     2090.63     2359.39     77.69 o 
  10  -1   6     1294.00     1399.94     62.15 o 
  11  -1   6     1259.87     1315.26     69.92 o 
  12  -1   6      796.61      852.24     77.69 o 
  13  -1   6      338.20      393.88    147.61 o 
 -14   0   6      444.39      318.52     77.69 o 
 -13   0   6      352.98      452.15     62.15 o 
 -12   0   6      700.46      643.26     62.15 o 
 -11   0   6      957.12      953.24     54.38 o 
 -10   0   6     1581.43     1657.87     77.69 o 
  -9   0   6     2203.04     1968.62     77.69 o 
  -8   0   6     3758.43     3884.41    100.99 o 
  -7   0   6     3034.73     3099.76     77.69 o 
  -6   0   6     5106.61     5212.88     93.23 o 
  -5   0   6    12195.42    12775.06    170.91 o 
  -4   0   6     2101.75     2176.05     46.61 o 
  -3   0   6    12658.65    12737.77    147.61 o 
  -2   0   6    10866.25    11238.39    147.61 o 
  -1   0   6    20396.95    19922.38    225.30 o 
   0   0   6    11243.42    11298.21    155.38 o 
   1   0   6     8563.27     8420.63    132.07 o 
   2   0   6    14314.53    15324.79    240.83 o 
   3   0   6     1926.46     1785.28     46.61 o 
   4   0   6     4238.77     3803.62     77.69 o 
   5   0   6     2251.62     2175.27     62.15 o 
   6   0   6      730.78      702.30     54.38 o 
   7   0   6     3978.97     4126.02     93.23 o 
   8   0   6      621.24      567.12     46.61 o 
   9   0   6      142.54      153.05     46.61 o 
  10   0   6      517.10      589.65     54.38 o 
  11   0   6      687.67      671.23     69.92 o 
  12   0   6       95.83      132.07     69.92 o 
  13   0   6      171.06      165.48     85.46 o 
 -14   1   6       16.26      199.66    116.53 o 
 -13   1   6      160.99      139.84     62.15 o 
 -12   1   6      138.45      173.24     54.38 o 
 -11   1   6      124.64      117.31     46.61 o 
 -10   1   6      438.04      431.17     54.38 o 
  -9   1   6      100.96       55.94     38.84 o 
  -8   1   6      274.64      199.66     38.84 o 
  -7   1   6      649.47      619.95     38.84 o 
  -6   1   6      371.23      325.51     31.08 o 
  -5   1   6      519.74      497.21     31.08 o 
  -4   1   6    17293.68    17190.87    201.99 o 
  -3   1   6     8999.43     8454.82    108.76 o 
  -2   1   6     6252.78     6364.23     85.46 o 
  -1   1   6     5933.73     5717.86     85.46 o 
   0   1   6    19590.29    19707.19    240.83 o 
   1   1   6     5463.12     4990.70     85.46 o 
   2   1   6    17746.19    18735.31    240.83 o 
   3   1   6     6025.39     5633.18     93.23 o 
   4   1   6    14371.10    15178.74    186.45 o 
   5   1   6     8615.06     9035.15    139.84 o 
   6   1   6     7798.35     8280.02    139.84 o 
   7   1   6     1003.85      944.69     62.15 o 
   8   1   6     2587.16     2545.07     85.46 o 
   9   1   6     2322.48     2640.63     93.23 o 
  10   1   6     1495.54     1528.13     69.92 o 
  11   1   6     1451.66     1638.45     85.46 o 
  12   1   6      852.18      860.79     85.46 o 
  13   1   6      366.43      389.22     77.69 o 
 -14   2   6      484.70      494.10    132.07 o 
 -13   2   6      334.34      271.91     62.15 o 
 -12   2   6      390.08      371.35     54.38 o 
 -11   2   6     1017.53     1039.47     46.61 o 
 -10   2   6     2193.09     2280.93     69.92 o 
  -9   2   6     2731.65     2782.79     77.69 o 
  -8   2   6     4361.60     4442.99     85.46 o 
  -7   2   6     3626.92     3754.68     69.92 o 
  -6   2   6     2293.12     2233.54     46.61 o 
  -5   2   6    21901.90    22771.22    264.14 o 
  -4   2   6    21917.62    22377.34    256.37 o 
  -3   2   6     8508.14     8487.45    108.76 o 
  -2   2   6     4047.97     3990.07     54.38 o 
  -1   2   6    10961.65    11803.18    139.84 o 
   0   2   6     5370.32     5906.64     85.46 o 
   1   2   6     8451.71     8546.49    139.84 o 
   2   2   6     5979.08     6321.50    100.99 o 
   3   2   6     1328.76     1260.10     38.84 o 
   4   2   6     2731.50     2914.09     62.15 o 
   5   2   6     2654.31     2607.22     62.15 o 
   6   2   6     1360.38     1359.55     54.38 o 
   7   2   6     2933.00     3106.75     77.69 o 
   8   2   6     2390.30     2419.99     77.69 o 
   9   2   6     1450.65     1420.14     69.92 o 
  10   2   6      350.02      414.86     54.38 o 
  11   2   6      419.96      404.76     69.92 o 
  12   2   6       69.21       87.01     62.15 o 
  13   2   6       71.52       56.71     69.92 o 
 -14   3   6       14.07      103.33    132.07 o 
 -13   3   6      110.69       94.78     54.38 o 
 -12   3   6      106.50      113.42     38.84 o 
 -11   3   6       76.97      102.55     31.08 o 
 -10   3   6       86.52      118.86     38.84 o 
  -9   3   6      324.67      275.02     38.84 o 
  -8   3   6     1803.86     1718.46     62.15 o 
  -7   3   6     2635.19     2532.64     62.15 o 
  -6   3   6     2783.68     2761.82     54.38 o 
  -5   3   6     1951.45     1809.36     38.84 o 
  -4   3   6     3333.44     3158.81     54.38 o 
  -3   3   6     1259.78     1110.94     31.08 o 
  -2   3   6     6935.04     7051.77     93.23 o 
  -1   3   6     4682.57     4481.84     62.15 o 
   0   3   6     7079.24     6482.31     93.23 o 
   1   3   6     5676.39     5701.54     93.23 o 
   2   3   6     8113.72     8032.19    108.76 o 
   3   3   6      792.38      794.75     38.84 o 
   4   3   6     6769.90     6778.30    100.99 o 
   5   3   6     4669.85     4776.28     85.46 o 
   6   3   6     4305.13     4380.07     85.46 o 
   7   3   6     1812.74     1879.28     69.92 o 
   8   3   6     4366.94     4585.16    100.99 o 
   9   3   6     1321.17     1159.11     62.15 o 
  10   3   6     1152.76     1309.05     69.92 o 
  11   3   6     1514.11     1532.79     93.23 o 
  12   3   6      801.89      675.89     85.46 o 
  13   3   6      562.55      469.24     93.23 o 
 -14   4   6      524.39      397.76    108.76 o 
 -13   4   6      593.52      557.80     77.69 o 
 -12   4   6      462.27      417.19     46.61 o 
 -11   4   6      845.30      824.27     38.84 o 
 -10   4   6     1172.09     1103.95     46.61 o 
  -9   4   6     2323.89     2352.40     62.15 o 
  -8   4   6     3030.05     3140.16     69.92 o 
  -7   4   6     3256.22     3009.64     62.15 o 
  -6   4   6     2950.80     3148.71     62.15 o 
  -5   4   6     5836.78     5891.88     93.23 o 
  -4   4   6     7151.35     7319.79     93.23 o 
  -3   4   6     5265.10     5747.38     77.69 o 
  -2   4   6     7023.79     7265.41     93.23 o 
  -1   4   6    19853.02    20052.13    209.76 o 
   0   4   6     9712.57    10276.61    132.07 o 
   1   4   6    13508.92    13400.45    178.68 o 
   2   4   6     6649.06     6730.91    100.99 o 
   3   4   6     3413.78     3616.39     69.92 o 
   4   4   6     4289.72     4025.03     77.69 o 
   5   4   6     3219.97     3238.82     69.92 o 
   6   4   6     1832.11     1962.41     62.15 o 
   7   4   6      823.97      867.00     54.38 o 
   8   4   6     1867.42     1807.03     69.92 o 
   9   4   6      415.51      390.77     46.61 o 
  10   4   6      407.08      397.76     46.61 o 
  11   4   6      516.76      612.18     69.92 o 
  12   4   6      140.35      233.84     62.15 o 
  13   4   6      156.66       68.37    139.84 o 
 -14   5   6        3.81       42.73    108.76 o 
 -13   5   6       53.58      142.17     69.92 o 
 -12   5   6       65.76       65.26     31.08 o 
 -11   5   6      149.26      167.81     38.84 o 
 -10   5   6      459.67      431.95     38.84 o 
  -9   5   6      124.78      108.76     31.08 o 
  -8   5   6      218.57      195.77     31.08 o 
  -7   5   6      836.77      819.61     38.84 o 
  -6   5   6     1132.00     1195.62     38.84 o 
  -5   5   6      352.29      496.43     38.84 o 
  -4   5   6     5451.05     5167.05     77.69 o 
  -3   5   6     7697.98     7587.04    100.99 o 
  -2   5   6     8002.19     7736.20    108.76 o 
  -1   5   6    10400.06    10307.68    132.07 o 
   0   5   6     5323.08     5336.41     77.69 o 
   1   5   6     3725.23     3736.03     62.15 o 
   2   5   6     4791.79     4748.31     77.69 o 
   3   5   6     2473.57     2329.87     54.38 o 
   4   5   6     2278.01     2391.25     54.38 o 
   5   5   6     3606.01     3659.90     85.46 o 
   6   5   6     5482.87     5853.04    108.76 o 
   7   5   6     3349.64     3391.09     77.69 o 
   8   5   6     3652.19     3711.17     93.23 o 
   9   5   6     1752.86     1971.73     77.69 o 
  10   5   6     1174.53     1187.08     62.15 o 
  11   5   6      907.42      897.30     77.69 o 
  12   5   6      705.65      727.94     77.69 o 
  13   5   6      410.92      187.23    116.53 o 
 -13   6   6      476.38      435.05     85.46 o 
 -12   6   6      599.17      644.81     54.38 o 
 -11   6   6      816.59      764.45     38.84 o 
 -10   6   6     1226.67     1274.86     54.38 o 
  -9   6   6     2576.52     2562.16     69.92 o 
  -8   6   6     2707.83     2596.34     69.92 o 
  -7   6   6     2816.78     2841.06     62.15 o 
  -6   6   6     3012.09     2981.68     69.92 o 
  -5   6   6    11612.33    12073.54    170.91 o 
  -4   6   6     5335.33     5344.18     85.46 o 
  -3   6   6     9434.80     9241.02    108.76 o 
  -2   6   6     5631.43     5697.66     85.46 o 
  -1   6   6     6000.05     6334.70     85.46 o 
   0   6   6     7467.35     7563.73     93.23 o 
   1   6   6    10790.82    10620.77    139.84 o 
   2   6   6     7365.51     7767.28    116.53 o 
   3   6   6     4202.03     4153.22     77.69 o 
   4   6   6     2229.12     2189.26     54.38 o 
   5   6   6     1283.14     1247.67     46.61 o 
   6   6   6      488.14      580.33     46.61 o 
   7   6   6     1175.05     1300.50     54.38 o 
   8   6   6     1106.58     1011.50     54.38 o 
   9   6   6      258.75      247.83     46.61 o 
  10   6   6      553.41      628.50     54.38 o 
  11   6   6      229.26      229.96     62.15 o 
  12   6   6       70.45      128.96     62.15 o 
 -13   7   6       81.46       19.42     69.92 o 
 -12   7   6       25.99       28.74     46.61 o 
 -11   7   6       28.71       67.59     46.61 o 
 -10   7   6       37.75       82.35     31.08 o 
  -9   7   6      381.80      396.99     38.84 o 
  -8   7   6     1352.23     1371.98     54.38 o 
  -7   7   6     2399.73     2479.03     69.92 o 
  -6   7   6      651.10      663.46     38.84 o 
  -5   7   6      503.53      552.36     31.08 o 
  -4   7   6     1111.06     1122.60     31.08 o 
  -3   7   6     3169.81     3144.82     46.61 o 
  -2   7   6     1748.21     1753.42     46.61 o 
  -1   7   6     3041.53     2873.69     54.38 o 
   0   7   6     7701.54     7462.74     93.23 o 
   1   7   6     3326.63     3356.13     62.15 o 
   2   7   6     7477.51     7447.98    116.53 o 
   3   7   6     3591.51     3677.76     69.92 o 
   4   7   6     1649.55     1447.33     46.61 o 
   5   7   6     4744.80     4798.03     93.23 o 
   6   7   6     4386.01     4565.74     93.23 o 
   7   7   6     2104.54     2036.99     62.15 o 
   8   7   6     1771.50     1911.91     69.92 o 
   9   7   6     1248.19     1154.45     62.15 o 
  10   7   6      749.05      823.50     62.15 o 
  11   7   6      577.50      710.85     85.46 o 
  12   7   6      656.79      623.84     85.46 o 
 -13   8   6      340.31      306.87    139.84 o 
 -12   8   6      208.65      112.65     46.61 o 
 -11   8   6      283.58      316.19     46.61 o 
 -10   8   6      451.28      407.86     38.84 o 
  -9   8   6     1416.66     1321.48     54.38 o 
  -8   8   6     1595.80     1601.16     54.38 o 
  -7   8   6     2879.53     2765.70     69.92 o 
  -6   8   6     1329.52     1175.42     46.61 o 
  -5   8   6     4247.33     4222.36     77.69 o 
  -4   8   6     3670.66     3729.04     62.15 o 
  -3   8   6     5069.03     5292.90    100.99 o 
  -2   8   6     4361.99     4358.31     77.69 o 
  -1   8   6     5473.22     5354.28     93.23 o 
   0   8   6     5480.15     5647.94     69.92 o 
   1   8   6     3891.39     4019.59     69.92 o 
   2   8   6     1840.05     1973.28     46.61 o 
   3   8   6     3170.77     2977.79     62.15 o 
   4   8   6     2825.51     2841.06     62.15 o 
   5   8   6     2828.98     2930.40     77.69 o 
   6   8   6     2209.40     2202.46     69.92 o 
   7   8   6     1340.90     1356.44     77.69 o 
   8   8   6      921.61      745.81     54.38 o 
   9   8   6      638.71      669.67     62.15 o 
  10   8   6      631.08      629.28     77.69 o 
  11   8   6      259.08      334.84     77.69 o 
  12   8   6      149.55      275.02    108.76 o 
 -13   9   6       36.93        3.11    100.99 o 
 -12   9   6       79.05      107.21     54.38 o 
 -11   9   6      121.68      153.05     46.61 o 
 -10   9   6      175.31      245.50     46.61 o 
  -9   9   6      520.39      558.58     46.61 o 
  -8   9   6      247.31      176.35     38.84 o 
  -7   9   6      177.47      205.10     31.08 o 
  -6   9   6      322.29      290.55     31.08 o 
  -5   9   6      623.27      699.97     31.08 o 
  -4   9   6     1446.79     1511.04     38.84 o 
  -3   9   6     3209.78     3552.69     77.69 o 
  -2   9   6     4849.83     4750.64     85.46 o 
  -1   9   6     5596.51     5580.35     93.23 o 
   0   9   6     3737.91     3847.90     54.38 o 
   1   9   6     2631.31     2496.12     54.38 o 
   2   9   6     3732.16     3848.68     77.69 o 
   3   9   6     2475.24     2406.01     54.38 o 
   4   9   6     5033.62     5121.99    108.76 o 
   5   9   6     3730.09     3507.63     85.46 o 
   6   9   6     1068.70     1189.41     62.15 o 
   7   9   6     1911.04     1827.23     69.92 o 
   8   9   6     1108.55     1053.45     62.15 o 
   9   9   6     1204.55     1288.07     77.69 o 
  10   9   6      908.55      975.76     85.46 o 
  11   9   6      791.09      762.90     93.23 o 
  12   9   6      504.06      578.78    147.61 o 
 -12  10   6      363.28      383.00     54.38 o 
 -11  10   6      804.73      789.31     54.38 o 
 -10  10   6      789.53      766.78     46.61 o 
  -9  10   6     1400.27     1410.04     62.15 o 
  -8  10   6     1544.63     1458.21     54.38 o 
  -7  10   6     2807.28     2689.57     69.92 o 
  -6  10   6     2631.57     3067.91     69.92 o 
  -5  10   6     2587.07     2758.71     62.15 o 
  -4  10   6     2250.59     2318.22     46.61 o 
  -3  10   6     2002.20     1943.76     38.84 o 
  -2  10   6     2455.90     2513.99     69.92 o 
  -1  10   6     4007.36     4086.40     77.69 o 
   0  10   6     3405.71     3202.31     54.38 o 
   1  10   6     3603.03     3759.34     69.92 o 
   2  10   6     4185.08     4364.53     85.46 o 
   3  10   6     1938.72     1893.26     62.15 o 
   4  10   6      718.23      652.58     54.38 o 
   5  10   6     1304.38     1229.81     54.38 o 
   6  10   6     1099.02     1112.50     54.38 o 
   7  10   6      634.06      564.02     54.38 o 
   8  10   6      628.89      759.79     62.15 o 
   9  10   6      256.13      255.59     69.92 o 
  10  10   6      129.51      100.99     69.92 o 
  11  10   6       95.30      292.11     93.23 o 
 -12  11   6       66.66      163.92    147.61 o 
 -11  11   6       17.28       52.05     38.84 o 
 -10  11   6       19.66        3.88     38.84 o 
  -9  11   6      167.79      236.95     46.61 o 
  -8  11   6      457.03      522.07     38.84 o 
  -7  11   6      919.47     1006.06     46.61 o 
  -6  11   6     1121.38     1149.01     46.61 o 
  -5  11   6     1323.40     1413.15     46.61 o 
  -4  11   6      577.96      639.37     23.31 o 
  -3  11   6      719.55      711.62     23.31 o 
  -2  11   6     1910.19     2270.05     62.15 o 
  -1  11   6      956.24     1064.33     31.08 o 
   0  11   6     3065.63     3003.43     54.38 o 
   1  11   6     4202.14     4307.04     77.69 o 
   2  11   6     2770.88     2823.97     62.15 o 
   3  11   6     2557.43     2538.08     69.92 o 
   4  11   6     2220.42     2162.84     69.92 o 
   5  11   6     3195.02     3101.32     85.46 o 
   6  11   6     2549.03     2399.01     77.69 o 
   7  11   6     1891.18     1798.48     69.92 o 
   8  11   6      774.52      847.58     62.15 o 
   9  11   6      469.14      528.28     85.46 o 
  10  11   6      401.95      418.74     85.46 o 
  11  11   6      403.91      368.24    139.84 o 
 -11  12   6      362.39      313.08     62.15 o 
 -10  12   6      403.37      443.60     46.61 o 
  -9  12   6      820.02      785.43     54.38 o 
  -8  12   6      906.99      935.37     46.61 o 
  -7  12   6     1264.21     1194.85     54.38 o 
  -6  12   6     2077.01     1918.12     54.38 o 
  -5  12   6     1923.59     1918.12     54.38 o 
  -4  12   6     2745.24     2501.56     54.38 o 
  -3  12   6     2605.26     2608.00     54.38 o 
  -2  12   6     1767.62     1763.52     38.84 o 
  -1  12   6     1606.01     1551.44     38.84 o 
   0  12   6     1304.89     1183.97     38.84 o 
   1  12   6     2602.68     2397.46     62.15 o 
   2  12   6      916.05      919.83     38.84 o 
   3  12   6     1745.64     1597.27     62.15 o 
   4  12   6     1244.19     1284.96     54.38 o 
   5  12   6     1547.78     1521.91     62.15 o 
   6  12   6     1425.78     1424.80     69.92 o 
   7  12   6      973.29      943.91     62.15 o 
   8  12   6      464.19      490.99     62.15 o 
   9  12   6       88.94      150.72     62.15 o 
  10  12   6      114.15      160.04     77.69 o 
 -11  13   6       13.37       83.90     77.69 o 
 -10  13   6       34.49      107.21     54.38 o 
  -9  13   6      168.01      280.45     46.61 o 
  -8  13   6      262.32      351.93     38.84 o 
  -7  13   6      565.46      748.14     46.61 o 
  -6  13   6      323.64      327.07     31.08 o 
  -5  13   6      107.59      198.11     23.31 o 
  -4  13   6      504.11      517.40     31.08 o 
  -3  13   6     1162.91     1183.97     31.08 o 
  -2  13   6     1849.35     1865.30     46.61 o 
  -1  13   6     1334.61     1311.38     38.84 o 
   0  13   6     1521.33     1563.09     46.61 o 
   1  13   6      564.75      494.87     38.84 o 
   2  13   6     1499.62     1656.31     54.38 o 
   3  13   6     2037.71     1934.44     69.92 o 
   4  13   6     1986.87     1991.93     77.69 o 
   5  13   6     1242.52     1268.65     62.15 o 
   6  13   6     1541.34     1417.03     62.15 o 
   7  13   6      724.17      689.87     69.92 o 
   8  13   6      459.88      506.53     62.15 o 
   9  13   6      519.78      473.90     69.92 o 
  10  13   6      385.72      456.03    124.30 o 
 -10  14   6      427.95      361.25     54.38 o 
  -9  14   6      606.12      471.57     54.38 o 
  -8  14   6      677.96      720.95     54.38 o 
  -7  14   6      709.94      821.17     46.61 o 
  -6  14   6     1004.25      867.00     46.61 o 
  -5  14   6      690.82      554.69     38.84 o 
  -4  14   6     1283.76     1153.67     38.84 o 
  -3  14   6     2199.54     2019.12     54.38 o 
  -2  14   6     1583.09     1634.56     46.61 o 
  -1  14   6     1625.29     1697.49     46.61 o 
   0  14   6     1431.59     1339.35     46.61 o 
   1  14   6     1055.29     1075.98     46.61 o 
   2  14   6      962.67      862.34     46.61 o 
   3  14   6     1309.27     1356.44     62.15 o 
   4  14   6      711.76      663.46     46.61 o 
   5  14   6      578.91      536.05     46.61 o 
   6  14   6      559.20      603.64     62.15 o 
   7  14   6      148.27      183.34     54.38 o 
   8  14   6       27.17       83.90     54.38 o 
   9  14   6      148.65      170.91     62.15 o 
 -10  15   6       28.00      101.77    100.99 o 
  -9  15   6       34.19       47.39     46.61 o 
  -8  15   6       17.90      -15.54     38.84 o 
  -7  15   6       56.72       58.27     31.08 o 
  -6  15   6      393.75      548.48     46.61 o 
  -5  15   6      265.37      387.66     38.84 o 
  -4  15   6      332.04      395.43     31.08 o 
  -3  15   6      297.57      379.12     23.31 o 
  -2  15   6     1121.05     1166.10     38.84 o 
  -1  15   6      928.45      988.20     38.84 o 
   0  15   6      932.40      863.12     38.84 o 
   1  15   6     1125.25     1211.94     54.38 o 
   2  15   6     1205.34     1211.16     54.38 o 
   3  15   6      918.92     1015.39     54.38 o 
   4  15   6      656.68      738.82     62.15 o 
   5  15   6      388.13      406.31     54.38 o 
   6  15   6      371.02      378.34     54.38 o 
   7  15   6      729.25      605.19     69.92 o 
   8  15   6      534.73      548.48     69.92 o 
   9  15   6      285.98      195.00     85.46 o 
  -9  16   6      164.31      112.65     93.23 o 
  -8  16   6      252.26      261.03     46.61 o 
  -7  16   6      300.97      265.69     38.84 o 
  -6  16   6      392.49      316.97     31.08 o 
  -5  16   6      584.07      577.22     38.84 o 
  -4  16   6      927.52      786.21     46.61 o 
  -3  16   6     1168.76     1110.94     46.61 o 
  -2  16   6      674.98      660.35     31.08 o 
  -1  16   6      753.79      784.65     38.84 o 
   0  16   6      768.17      726.39     38.84 o 
   1  16   6      434.54      349.60     38.84 o 
   2  16   6      671.38      586.55     46.61 o 
   3  16   6      704.80      646.37     54.38 o 
   4  16   6      563.76      493.32     54.38 o 
   5  16   6      524.45      519.73     46.61 o 
   6  16   6      445.00      338.72     54.38 o 
   7  16   6      115.08       16.31     54.38 o 
   8  16   6       92.23      107.21     69.92 o 
  -8  17   6      132.54      263.36     77.69 o 
  -7  17   6      101.05       87.79     69.92 o 
  -6  17   6      177.52      174.80     31.08 o 
  -5  17   6      230.35      330.95     38.84 o 
  -4  17   6      168.76      160.04     31.08 o 
  -3  17   6      305.59      360.47     31.08 o 
  -2  17   6      316.24      341.83     31.08 o 
  -1  17   6      127.44      160.04     31.08 o 
   0  17   6      275.80      379.90     38.84 o 
   1  17   6      670.81      651.03     46.61 o 
   2  17   6      892.26      998.29     54.38 o 
   3  17   6      861.04      912.06     62.15 o 
   4  17   6      667.53      624.61     54.38 o 
   5  17   6      341.77      329.40     46.61 o 
   6  17   6      292.09      282.79     62.15 o 
   7  17   6      419.37      391.55     93.23 o 
  -7  18   6      359.98      501.09    139.84 o 
  -6  18   6      276.89      326.29     85.46 o 
  -5  18   6      164.14      138.29     62.15 o 
  -4  18   6      194.95      192.67     38.84 o 
  -3  18   6      458.27      414.86     38.84 o 
  -2  18   6      582.29      550.81     31.08 o 
  -1  18   6      380.93      407.86     38.84 o 
   0  18   6      242.46      237.73     38.84 o 
   1  18   6      194.18      216.75     38.84 o 
   2  18   6      297.81      338.72     46.61 o 
   3  18   6      328.06      266.47     54.38 o 
   4  18   6      393.64      358.92     54.38 o 
   5  18   6      308.87      216.75     54.38 o 
   6  18   6      221.64      102.55     85.46 o 
  -5  19   6      170.17      156.93     93.23 o 
  -4  19   6      138.22      172.47     62.15 o 
  -3  19   6      247.93      194.22     46.61 o 
  -2  19   6      187.82      278.90     46.61 o 
  -1  19   6      222.26      190.34     38.84 o 
   0  19   6      266.23      224.52     46.61 o 
   1  19   6      274.25      291.33     46.61 o 
   2  19   6      166.67      219.08     54.38 o 
   3  19   6      211.28      156.93     46.61 o 
   4  19   6      238.55      226.85     69.92 o 
  -3  20   6      222.67      169.36     85.46 o 
  -2  20   6      142.89      140.62     85.46 o 
  -1  20   6      118.85      191.11     93.23 o 
   0  20   6      321.07      261.81     69.92 o 
   1  20   6      425.80      306.87     77.69 o 
   2  20   6      442.85      486.33    100.99 o 
  -2 -20   7      170.87       55.94    139.84 o 
  -1 -20   7      295.68      165.48    132.07 o 
   0 -20   7      196.64      186.45     85.46 o 
   1 -20   7      140.60      129.74     93.23 o 
  -5 -19   7      216.60      135.95    201.99 o 
  -4 -19   7      305.44      257.93    248.60 o 
  -3 -19   7      306.22       63.70     77.69 o 
  -2 -19   7      178.49      164.70    100.99 o 
  -1 -19   7      137.40      130.52     54.38 o 
   0 -19   7      182.67      181.01     69.92 o 
   1 -19   7      177.95      260.26     77.69 o 
   2 -19   7      158.97      149.16     85.46 o 
   3 -19   7      156.39       89.34     93.23 o 
   4 -19   7      148.82       89.34     85.46 o 
  -6 -18   7      235.92      287.45    155.38 o 
  -5 -18   7      238.19      135.18    108.76 o 
  -4 -18   7      216.42      195.00    100.99 o 
  -3 -18   7      301.03      441.27    108.76 o 
  -2 -18   7      176.48      148.38     93.23 o 
  -1 -18   7      222.84      216.75     38.84 o 
   0 -18   7      480.33      563.24     46.61 o 
   1 -18   7      520.69      456.03     54.38 o 
   2 -18   7      450.33      474.68     62.15 o 
   3 -18   7      447.56      484.77     69.92 o 
   4 -18   7      299.51      231.51     69.92 o 
   5 -18   7      237.49      167.03    100.99 o 
  -7 -17   7      202.94      138.29     77.69 o 
  -6 -17   7      131.99      153.82     54.38 o 
  -5 -17   7      249.50      240.83     93.23 o 
  -4 -17   7      387.38      459.91    116.53 o 
  -3 -17   7      507.54      510.41    100.99 o 
  -2 -17   7      527.18      431.17     85.46 o 
  -1 -17   7      543.45      505.75     46.61 o 
   0 -17   7      247.10      247.05     38.84 o 
   1 -17   7      390.20      340.27     46.61 o 
   2 -17   7      519.00      381.45     54.38 o 
   3 -17   7      286.29      267.25     46.61 o 
   4 -17   7      270.78      320.85     69.92 o 
   5 -17   7      233.69      264.14     85.46 o 
   6 -17   7      117.87      299.88    116.53 o 
  -8 -16   7       29.89      -31.85     77.69 o 
  -7 -16   7       38.69      225.30     85.46 o 
  -6 -16   7       94.17      226.07     54.38 o 
  -5 -16   7      166.36      250.16     85.46 o 
  -4 -16   7      364.78      555.47     93.23 o 
  -3 -16   7      631.54      945.47     93.23 o 
  -2 -16   7      724.59     1006.84    108.76 o 
  -1 -16   7      459.86      508.08     38.84 o 
   0 -16   7      538.41      595.09     38.84 o 
   1 -16   7      539.07      576.45     46.61 o 
   2 -16   7      815.64      435.05     46.61 o 
   3 -16   7      792.96      825.05     62.15 o 
   4 -16   7      717.04      632.38     54.38 o 
   5 -16   7      522.67      367.47     62.15 o 
   6 -16   7      361.54      546.93     85.46 o 
   7 -16   7      470.26      469.24     85.46 o 
  -9 -15   7      256.52      272.69     85.46 o 
  -8 -15   7      466.28      558.58     85.46 o 
  -7 -15   7      534.13      571.79     69.92 o 
  -6 -15   7      307.64      286.67     62.15 o 
  -5 -15   7      570.65      560.13     38.84 o 
  -4 -15   7      783.05      940.81    108.76 o 
  -3 -15   7      757.34      783.10     85.46 o 
  -2 -15   7     1064.64     1051.90    100.99 o 
  -1 -15   7     1517.25     1427.91     54.38 o 
   0 -15   7      682.30      619.95     38.84 o 
   1 -15   7      160.48      181.79     46.61 o 
   2 -15   7      190.79       90.12     38.84 o 
   3 -15   7      338.96      417.96     46.61 o 
   4 -15   7      394.72      351.15     54.38 o 
   5 -15   7      788.33      771.44     69.92 o 
   6 -15   7      310.76      323.96     54.38 o 
   7 -15   7       46.22       27.19     62.15 o 
   8 -15   7       84.25      117.31    100.99 o 
 -10 -14   7       50.58      120.42     69.92 o 
  -9 -14   7       89.90       52.83     77.69 o 
  -8 -14   7      251.22      222.97     62.15 o 
  -7 -14   7      637.63      759.79     77.69 o 
  -6 -14   7      881.19      922.94     62.15 o 
  -5 -14   7      511.66      620.73     46.61 o 
  -4 -14   7      564.97      727.94     85.46 o 
  -3 -14   7      409.29      421.07     93.23 o 
  -2 -14   7      562.85      291.33     77.69 o 
  -1 -14   7      879.88      965.67     93.23 o 
   0 -14   7      808.42      911.28     46.61 o 
   1 -14   7      917.87     1003.73     54.38 o 
   2 -14   7     1720.56      511.19     38.84 o 
   3 -14   7     1638.82     1714.58     77.69 o 
   4 -14   7     1080.71     1070.54     62.15 o 
   5 -14   7     1219.03     1105.50     69.92 o 
   6 -14   7     1260.08     1208.05     69.92 o 
   7 -14   7      754.59      729.49     69.92 o 
   8 -14   7      532.61      426.51     62.15 o 
   9 -14   7      340.25      107.99     93.23 o 
 -11 -13   7      288.29       94.78     69.92 o 
 -10 -13   7      409.16      455.25     93.23 o 
  -9 -13   7      366.09      390.00     85.46 o 
  -8 -13   7      484.39      200.44     46.61 o 
  -7 -13   7      606.92      594.32     54.38 o 
  -6 -13   7     1090.80     1148.23     69.92 o 
  -5 -13   7     1271.31     1212.71     69.92 o 
  -4 -13   7     1298.11     1441.89    100.99 o 
  -3 -13   7     1442.68     1232.91    108.76 o 
  -2 -13   7      495.62      471.57     77.69 o 
  -1 -13   7      471.19      479.34     85.46 o 
   0 -13   7      669.83      575.67     38.84 o 
   1 -13   7     1001.40      936.92     54.38 o 
   2 -13   7      810.04      283.56     31.08 o 
   3 -13   7      737.52      695.31     54.38 o 
   4 -13   7      400.22      370.57     54.38 o 
   5 -13   7      268.20      372.13     62.15 o 
   6 -13   7      426.60      451.37     54.38 o 
   7 -13   7      408.74      442.82     62.15 o 
   8 -13   7      160.46      280.45     54.38 o 
   9 -13   7      143.42      166.25     85.46 o 
  10 -13   7      106.40       11.65     93.23 o 
 -11 -12   7       59.35       73.03     85.46 o 
 -10 -12   7       76.22      168.58     77.69 o 
  -9 -12   7      144.58      228.40     62.15 o 
  -8 -12   7      144.45      286.67     62.15 o 
  -7 -12   7      285.48      337.94     62.15 o 
  -6 -12   7      277.91      337.17     38.84 o 
  -5 -12   7      452.62      595.87     46.61 o 
  -4 -12   7     1213.41     1427.13    100.99 o 
  -3 -12   7     1549.41     1541.34    108.76 o 
  -2 -12   7     1520.97     1724.68    108.76 o 
  -1 -12   7     1760.86     1668.74     93.23 o 
   0 -12   7     2072.51     2342.30     62.15 o 
   1 -12   7      905.38     1112.50     54.38 o 
   2 -12   7      719.98      651.03     54.38 o 
   3 -12   7     1064.95     1168.43     54.38 o 
   4 -12   7     2376.22     2444.85     85.46 o 
   5 -12   7     1258.98     1267.87     69.92 o 
   6 -12   7     1712.36     1845.87     85.46 o 
   7 -12   7      816.73      759.01     69.92 o 
   8 -12   7      521.64      532.94     54.38 o 
   9 -12   7      710.34      609.08     62.15 o 
  10 -12   7      529.79      351.93    100.99 o 
 -12 -11   7      266.49      214.42     77.69 o 
 -11 -11   7      427.05      534.50    108.76 o 
 -10 -11   7      339.81      309.20     62.15 o 
  -9 -11   7      675.43      723.28     69.92 o 
  -8 -11   7     1198.31     1298.95     77.69 o 
  -7 -11   7     1251.24     1508.71    100.99 o 
  -6 -11   7     1296.20     1234.47     69.92 o 
  -5 -11   7      876.25      830.49     54.38 o 
  -4 -11   7     1130.42     1080.64     93.23 o 
  -3 -11   7     1287.24     1220.48     85.46 o 
  -2 -11   7     2024.87     2006.69    108.76 o 
  -1 -11   7     1772.25     1347.89     85.46 o 
   0 -11   7     1729.46     1640.78     54.38 o 
   1 -11   7     2278.63     2124.00     69.92 o 
   2 -11   7     1064.64      967.22     54.38 o 
   3 -11   7      993.45     1125.70     54.38 o 
   4 -11   7     1476.53     1402.27     62.15 o 
   5 -11   7     2173.59     2242.08     77.69 o 
   6 -11   7     1060.85      997.52     69.92 o 
   7 -11   7      620.21      588.10     62.15 o 
   8 -11   7      172.05      229.96     62.15 o 
   9 -11   7       21.51       72.25     54.38 o 
  10 -11   7      170.33      148.38     85.46 o 
  11 -11   7       79.21        1.55     85.46 o 
 -12 -10   7      115.53       78.47     62.15 o 
 -11 -10   7      112.48      152.27     69.92 o 
 -10 -10   7      107.53       82.35     54.38 o 
  -9 -10   7      631.46      762.12     62.15 o 
  -8 -10   7      909.01     1093.85     62.15 o 
  -7 -10   7     1953.63     2023.78     93.23 o 
  -6 -10   7     1354.59     1617.47     69.92 o 
  -5 -10   7      794.85      876.32     46.61 o 
  -4 -10   7      362.52      564.79     85.46 o 
  -3 -10   7      844.90     1178.53     85.46 o 
  -2 -10   7     2175.14     2109.24    116.53 o 
  -1 -10   7     2003.74     2195.47     93.23 o 
   0 -10   7     3165.60     3297.09     85.46 o 
   1 -10   7     3943.85     4065.43     93.23 o 
   2 -10   7     3729.57     3640.47     93.23 o 
   3 -10   7     2952.22     2907.87     85.46 o 
   4 -10   7     2713.91     2731.52     85.46 o 
   5 -10   7     2807.89     2816.20     93.23 o 
   6 -10   7     2143.37     2192.36     85.46 o 
   7 -10   7     2132.40     2112.34     85.46 o 
   8 -10   7      872.69      946.24     85.46 o 
   9 -10   7      583.92      672.78     69.92 o 
  10 -10   7      564.10      540.71    108.76 o 
  11 -10   7      470.83      425.73    116.53 o 
 -12  -9   7      286.76      310.75     69.92 o 
 -11  -9   7      488.50      459.14     62.15 o 
 -10  -9   7      340.07      385.33     54.38 o 
  -9  -9   7      930.74      985.09     54.38 o 
  -8  -9   7     1206.56     1218.15     54.38 o 
  -7  -9   7     1500.09     1514.14     77.69 o 
  -6  -9   7     1695.79     1706.81     69.92 o 
  -5  -9   7     3292.37     3340.60     93.23 o 
  -4  -9   7     4507.66     4348.99    124.30 o 
  -3  -9   7     1835.93     1984.94    100.99 o 
  -2  -9   7     1466.38     1572.41     93.23 o 
  -1  -9   7     1265.29     1305.94     77.69 o 
   0  -9   7     2279.87     2138.76     54.38 o 
   1  -9   7     3055.06     3034.50     69.92 o 
   2  -9   7     2353.97     2416.88     77.69 o 
   3  -9   7      591.37      599.75     46.61 o 
   4  -9   7      389.92      369.80     38.84 o 
   5  -9   7     1060.48     1011.50     54.38 o 
   6  -9   7     1085.72     1070.54     62.15 o 
   7  -9   7      564.70      605.19     54.38 o 
   8  -9   7      590.95      658.02     54.38 o 
   9  -9   7      244.80      324.74     54.38 o 
  10  -9   7      149.55       96.33     77.69 o 
  11  -9   7      146.78       90.12     93.23 o 
 -13  -8   7       45.36      156.93     85.46 o 
 -12  -8   7       69.67      116.53     54.38 o 
 -11  -8   7      285.26      345.71     62.15 o 
 -10  -8   7      298.52      284.34     46.61 o 
  -9  -8   7      242.75      230.73     46.61 o 
  -8  -8   7      437.79      518.96     46.61 o 
  -7  -8   7     1294.98     1553.77     62.15 o 
  -6  -8   7      490.71      288.22     31.08 o 
  -5  -8   7     2421.54     2488.36     77.69 o 
  -4  -8   7     1362.27     1323.03     54.38 o 
  -3  -8   7     2553.50     2439.41     85.46 o 
  -2  -8   7     3883.97     3777.98    124.30 o 
  -1  -8   7     4087.22     3907.72    108.76 o 
   0  -8   7     4454.02     4415.03     77.69 o 
   1  -8   7     4800.27     4670.62     93.23 o 
   2  -8   7     6485.02     6709.16    124.30 o 
   3  -8   7     3245.46     3321.17     77.69 o 
   4  -8   7     2655.76     2627.42     69.92 o 
   5  -8   7     2347.41     2414.55     77.69 o 
   6  -8   7     1194.33     1149.79     62.15 o 
   7  -8   7     1749.76     1723.13     77.69 o 
   8  -8   7     1697.09     1799.26     69.92 o 
   9  -8   7     1072.03     1086.08     69.92 o 
  10  -8   7      665.01      596.65     62.15 o 
  11  -8   7      661.04      774.55    116.53 o 
  12  -8   7      470.65      153.05    108.76 o 
 -13  -7   7      229.61      170.91     77.69 o 
 -12  -7   7      271.14      330.18     62.15 o 
 -11  -7   7      264.50      301.43     54.38 o 
 -10  -7   7      583.74      553.14     46.61 o 
  -9  -7   7     1609.87     1817.13     69.92 o 
  -8  -7   7     1490.60     1499.38     69.92 o 
  -7  -7   7     3670.04     3649.80     93.23 o 
  -6  -7   7     2932.61     3226.39     85.46 o 
  -5  -7   7     1682.89     1765.08     62.15 o 
  -4  -7   7     1159.80     1136.58     46.61 o 
  -3  -7   7     3623.15     3337.49    100.99 o 
  -2  -7   7     5264.65     5158.50    139.84 o 
  -1  -7   7     4589.75     4106.60    116.53 o 
   0  -7   7     7238.98     7128.68    116.53 o 
   1  -7   7     4117.07     4184.29     85.46 o 
   2  -7   7     2345.00     2414.55     62.15 o 
   3  -7   7     3087.17     3243.49     69.92 o 
   4  -7   7     2324.30     2273.94     62.15 o 
   5  -7   7      743.25      804.07     46.61 o 
   6  -7   7      906.25      915.17     54.38 o 
   7  -7   7      406.30      402.43     54.38 o 
   8  -7   7      177.43      184.90     46.61 o 
   9  -7   7      271.46      277.35     54.38 o 
  10  -7   7      412.71      429.62     54.38 o 
  11  -7   7      127.22      191.89     62.15 o 
  12  -7   7      130.56      127.41     93.23 o 
 -13  -6   7       40.88       22.53     77.69 o 
 -12  -6   7       49.94      132.85     54.38 o 
 -11  -6   7      374.64      407.09     54.38 o 
 -10  -6   7      397.91      548.48     62.15 o 
  -9  -6   7      490.93      624.61     54.38 o 
  -8  -6   7      975.67      932.26     54.38 o 
  -7  -6   7     1082.82     1094.63     54.38 o 
  -6  -6   7      149.58      113.42     31.08 o 
  -5  -6   7     1731.63     1750.32     62.15 o 
  -4  -6   7     2826.38     2820.86     62.15 o 
  -3  -6   7     5509.49     5317.76    100.99 o 
  -2  -6   7     5303.53     5219.10    124.30 o 
  -1  -6   7     5270.59     4881.16    116.53 o 
   0  -6   7     5130.41     5020.22     77.69 o 
   1  -6   7     5900.53     5987.44    100.99 o 
   2  -6   7     6712.11     6597.29    100.99 o 
   3  -6   7     3144.92     2996.44     69.92 o 
   4  -6   7     3004.16     2944.39     69.92 o 
   5  -6   7     3689.65     3715.05     93.23 o 
   6  -6   7     3474.05     3566.67    100.99 o 
   7  -6   7     3881.39     4159.43    100.99 o 
   8  -6   7     3396.82     3457.91     93.23 o 
   9  -6   7     1670.08     1533.57     69.92 o 
  10  -6   7     1382.90     1339.35     77.69 o 
  11  -6   7      671.51      680.55     62.15 o 
  12  -6   7      425.91      489.44    108.76 o 
 -13  -5   7      365.93      255.59     62.15 o 
 -12  -5   7      532.96      414.86     54.38 o 
 -11  -5   7      516.46      595.87     62.15 o 
 -10  -5   7      301.11      311.53     38.84 o 
  -9  -5   7     1231.28     1375.86     69.92 o 
  -8  -5   7     2081.95     1988.82     77.69 o 
  -7  -5   7     1851.99     1966.29     69.92 o 
  -6  -5   7     3229.75     3245.82     77.69 o 
  -5  -5   7     5676.64     5605.21    108.76 o 
  -4  -5   7     3547.74     3591.53     69.92 o 
  -3  -5   7     6549.73     6614.38    100.99 o 
  -2  -5   7    10257.87     9947.99    124.30 o 
  -1  -5   7     2925.82     2876.80     54.38 o 
   0  -5   7     8510.41     8558.92    116.53 o 
   1  -5   7     4972.94     3162.69     62.15 o 
   2  -5   7     3208.88     3315.74     62.15 o 
   3  -5   7     1710.85     1848.98     54.38 o 
   4  -5   7     2712.34     2771.92     77.69 o 
   5  -5   7      136.73      156.93     46.61 o 
   6  -5   7     1169.94     1159.89     62.15 o 
   7  -5   7     1046.09     1065.11     62.15 o 
   8  -5   7      770.10      786.98     54.38 o 
   9  -5   7      265.19      295.99     54.38 o 
  10  -5   7      475.93      480.11     62.15 o 
  11  -5   7       57.16       47.39     54.38 o 
  12  -5   7       65.05      118.09     93.23 o 
 -14  -4   7       15.10       48.94     69.92 o 
 -13  -4   7       28.55      148.38     62.15 o 
 -12  -4   7       93.01       83.90     54.38 o 
 -11  -4   7      264.66      154.60     54.38 o 
 -10  -4   7      155.84      255.59     54.38 o 
  -9  -4   7      217.22      276.57     54.38 o 
  -8  -4   7     1545.40     1520.36     69.92 o 
  -7  -4   7      878.54      887.98     46.61 o 
  -6  -4   7     3276.47     3292.43     77.69 o 
  -5  -4   7     3632.70     3619.50     77.69 o 
  -4  -4   7     3043.53     2916.42     62.15 o 
  -3  -4   7     2071.78     2063.40     46.61 o 
  -2  -4   7     4078.45     3890.63     69.92 o 
  -1  -4   7     4493.96     4547.10     69.92 o 
   0  -4   7     3535.43     3227.17     54.38 o 
   1  -4   7     8765.47     8589.22    124.30 o 
   2  -4   7    10269.92    10359.73    147.61 o 
   3  -4   7     1836.49     1904.14     54.38 o 
   4  -4   7     6379.59     6163.01    124.30 o 
   5  -4   7     3322.51     3204.64     93.23 o 
   6  -4   7     4224.10     4458.53    108.76 o 
   7  -4   7     4285.91     4344.33    100.99 o 
   8  -4   7     3444.55     3345.26    100.99 o 
   9  -4   7      934.74      860.01     62.15 o 
  10  -4   7     1046.84     1082.20     69.92 o 
  11  -4   7      910.40      934.59     85.46 o 
  12  -4   7      483.83      490.99     85.46 o 
 -14  -3   7      437.67      243.16     93.23 o 
 -13  -3   7      259.80      179.46     54.38 o 
 -12  -3   7      728.59      718.62     69.92 o 
 -11  -3   7      817.35      814.17     62.15 o 
 -10  -3   7     1066.13     1160.66     62.15 o 
  -9  -3   7     1892.74     1891.71     77.69 o 
  -8  -3   7     3907.07     4115.15    108.76 o 
  -7  -3   7     2185.89     2312.78     69.92 o 
  -6  -3   7     3882.14     3947.34     93.23 o 
  -5  -3   7     4833.46     4979.82     93.23 o 
  -4  -3   7      934.20     1082.20     38.84 o 
  -3  -3   7     6129.93     6845.89    108.76 o 
  -2  -3   7     6462.95     6572.43     93.23 o 
  -1  -3   7     6982.84     6761.21    100.99 o 
   0  -3   7     8289.45     8301.77    108.76 o 
   1  -3   7     9929.86     9871.07    132.07 o 
   2  -3   7     7284.56     7788.25    116.53 o 
   3  -3   7     1610.79     1571.63     54.38 o 
   4  -3   7     4278.80     4252.66     93.23 o 
   5  -3   7      743.94      794.75     54.38 o 
   6  -3   7      330.99      358.14     46.61 o 
   7  -3   7      358.34      334.06     46.61 o 
   8  -3   7      958.18      985.09     62.15 o 
   9  -3   7      220.95      248.60     62.15 o 
  10  -3   7      627.15      648.70     69.92 o 
  11  -3   7      149.66      146.83     54.38 o 
  12  -3   7      166.74      148.38     85.46 o 
  13  -3   7       93.86       94.78    147.61 o 
 -14  -2   7       87.04      102.55     85.46 o 
 -13  -2   7      129.09       83.13     62.15 o 
 -12  -2   7      137.17      122.75     62.15 o 
 -11  -2   7      421.51      442.05     62.15 o 
 -10  -2   7      436.73      445.15     54.38 o 
  -9  -2   7      309.31      343.38     46.61 o 
  -8  -2   7     1249.55     1248.45     62.15 o 
  -7  -2   7      421.82      378.34     38.84 o 
  -6  -2   7      705.30      641.71     46.61 o 
  -5  -2   7     4676.97     4480.28     85.46 o 
  -4  -2   7    19329.31    18927.97    233.06 o 
  -3  -2   7     7423.27     7724.55    116.53 o 
  -2  -2   7    18219.08    17180.77    201.99 o 
  -1  -2   7     4657.43     4238.67     77.69 o 
   0  -2   7     4242.74     4018.04     62.15 o 
   1  -2   7     8895.73     8924.83    124.30 o 
   2  -2   7     9411.10     9355.22    132.07 o 
   3  -2   7     5331.02     5233.08    100.99 o 
   4  -2   7     8657.44     8663.02    155.38 o 
   5  -2   7     2805.37     2922.63     77.69 o 
   6  -2   7     2639.72     2824.75     85.46 o 
   7  -2   7     2125.68     2274.71     77.69 o 
   8  -2   7     3710.62     3757.78    108.76 o 
   9  -2   7     1486.65     1429.46     69.92 o 
  10  -2   7     1651.58     1739.44     77.69 o 
  11  -2   7     1094.17     1032.48     77.69 o 
  12  -2   7      534.03      535.27    100.99 o 
  13  -2   7      529.70      588.88    155.38 o 
 -14  -1   7      321.17      241.61    108.76 o 
 -13  -1   7      304.16      312.31     69.92 o 
 -12  -1   7      924.49      854.57     69.92 o 
 -11  -1   7      392.71      382.23     62.15 o 
 -10  -1   7      942.93     1002.18     62.15 o 
  -9  -1   7     1621.12     1779.84     69.92 o 
  -8  -1   7     3132.81     3171.24     93.23 o 
  -7  -1   7      979.87     1115.60     54.38 o 
  -6  -1   7     2097.49     2194.69     62.15 o 
  -5  -1   7     2310.58     2405.23     54.38 o 
  -4  -1   7     5122.64     4804.24     85.46 o 
  -3  -1   7    17540.21    19007.99    217.53 o 
  -2  -1   7    10115.31    10534.53    139.84 o 
  -1  -1   7     5257.12     5518.20     93.23 o 
   0  -1   7     7647.00     7719.11    108.76 o 
   1  -1   7    10770.70    11309.08    147.61 o 
   2  -1   7     4028.16     4293.83     77.69 o 
   3  -1   7     9630.70     9953.42    147.61 o 
   4  -1   7     4705.81     4837.65     93.23 o 
   5  -1   7     1656.96     1688.17     62.15 o 
   6  -1   7     2572.44     2503.89     77.69 o 
   7  -1   7     1649.32     1519.58     62.15 o 
   8  -1   7      200.70      205.10     54.38 o 
   9  -1   7      325.29      390.77     54.38 o 
  10  -1   7      451.01      384.56     54.38 o 
  11  -1   7       95.10       58.27     54.38 o 
  12  -1   7       68.12      -35.74     62.15 o 
  13  -1   7       87.64       90.12    155.38 o 
 -14   0   7      114.74       46.61     69.92 o 
 -13   0   7      198.83      137.51     62.15 o 
 -12   0   7      212.73      208.98     54.38 o 
 -11   0   7      504.51      487.88     54.38 o 
 -10   0   7      160.50       98.66     46.61 o 
  -9   0   7       78.34      151.49     54.38 o 
  -8   0   7     2275.02     2200.91     69.92 o 
  -7   0   7     1509.41     1413.93     54.38 o 
  -6   0   7     1367.16     1392.17     46.61 o 
  -5   0   7      625.58      424.18     31.08 o 
  -4   0   7     1864.93     1646.99     38.84 o 
  -3   0   7       78.83       97.89     23.31 o 
  -2   0   7     9932.15     9617.81    124.30 o 
  -1   0   7     3578.35     3078.79     54.38 o 
   0   0   7    10685.49     9751.43    132.07 o 
   1   0   7    20720.18    20344.23    279.68 o 
   2   0   7    24164.05    24360.72    334.06 o 
   3   0   7      973.09      925.27     38.84 o 
   4   0   7     2462.33     2727.64     69.92 o 
   5   0   7     6728.78     6405.40    116.53 o 
   6   0   7     3761.25     3650.57     93.23 o 
   7   0   7     3198.65     3221.73     85.46 o 
   8   0   7     3315.90     3402.75     85.46 o 
   9   0   7      829.96      752.80     54.38 o 
  10   0   7     1341.39     1470.64     69.92 o 
  11   0   7      828.60      891.86     62.15 o 
  12   0   7      621.32      730.27     69.92 o 
  13   0   7      552.65      447.48    147.61 o 
 -14   1   7      334.51      147.61    100.99 o 
 -13   1   7      297.39      222.19     62.15 o 
 -12   1   7      882.91      861.56     77.69 o 
 -11   1   7      395.14      371.35     62.15 o 
 -10   1   7      972.45      926.82     54.38 o 
  -9   1   7     1551.04     1628.35     69.92 o 
  -8   1   7     3492.03     3583.76     93.23 o 
  -7   1   7     1304.40     1434.13     54.38 o 
  -6   1   7     2102.59     2180.71     54.38 o 
  -5   1   7     1917.54     1887.83     46.61 o 
  -4   1   7     5281.33     5106.45     69.92 o 
  -3   1   7    17026.00    18132.45    194.22 o 
  -2   1   7     9742.25    10066.85    116.53 o 
  -1   1   7     5197.69     5552.38     85.46 o 
   0   1   7     6448.49     6631.47     93.23 o 
   1   1   7     9171.98     9552.55    139.84 o 
   2   1   7     2584.97     2661.60     54.38 o 
   3   1   7     7023.03     7296.48    100.99 o 
   4   1   7     4578.08     4611.58     85.46 o 
   5   1   7     2215.19     2243.64     54.38 o 
   6   1   7     3081.47     3051.60     77.69 o 
   7   1   7     1788.82     1897.93     69.92 o 
   8   1   7      103.32      117.31     54.38 o 
   9   1   7      329.89      378.34     62.15 o 
  10   1   7      400.50      412.52     46.61 o 
  11   1   7      137.29       66.81     62.15 o 
  12   1   7       80.75       80.02     62.15 o 
  13   1   7       75.22       48.94    100.99 o 
 -14   2   7       77.43      -16.31     93.23 o 
 -13   2   7      110.20       45.84     54.38 o 
 -12   2   7      136.22      209.76     54.38 o 
 -11   2   7      403.60      403.20     62.15 o 
 -10   2   7      384.31      404.76     54.38 o 
  -9   2   7      446.57      505.75     54.38 o 
  -8   2   7     1454.50     1473.75     62.15 o 
  -7   2   7      518.82      541.49     46.61 o 
  -6   2   7      949.34      850.69     23.31 o 
  -5   2   7     4004.23     3833.14     62.15 o 
  -4   2   7    19118.69    18771.82    209.76 o 
  -3   2   7     6899.27     6925.13     85.46 o 
  -2   2   7    19695.48    18959.05    209.76 o 
  -1   2   7     4234.83     3965.99     54.38 o 
   0   2   7     4605.21     4552.53     69.92 o 
   1   2   7    10231.39    10494.13    155.38 o 
   2   2   7     8708.76     8863.46    124.30 o 
   3   2   7     4496.71     4445.32     77.69 o 
   4   2   7     8685.48     8731.39    124.30 o 
   5   2   7     1792.23     1953.08     54.38 o 
   6   2   7     2337.06     2348.52     69.92 o 
   7   2   7     2160.36     2185.37     69.92 o 
   8   2   7     3531.96     3672.33     93.23 o 
   9   2   7     1392.16     1351.78     69.92 o 
  10   2   7     1785.30     1901.03     85.46 o 
  11   2   7     1137.21     1062.00     69.92 o 
  12   2   7      575.56      602.86     69.92 o 
  13   2   7      493.57      139.84     93.23 o 
 -14   3   7      423.44      211.31    108.76 o 
 -13   3   7      253.82      261.03     62.15 o 
 -12   3   7      755.20      782.32     62.15 o 
 -11   3   7      971.26      992.86     69.92 o 
 -10   3   7     1409.31     1392.95     62.15 o 
  -9   3   7     1805.00     1636.89     46.61 o 
  -8   3   7     3938.49     3964.43     77.69 o 
  -7   3   7     2057.61     2061.07     46.61 o 
  -6   3   7     4380.50     4511.36     69.92 o 
  -5   3   7     4889.10     5160.06     77.69 o 
  -4   3   7      267.21      327.84     23.31 o 
  -3   3   7     4081.27     4533.89     69.92 o 
  -2   3   7     4366.23     4435.22     62.15 o 
  -1   3   7     6630.90     6515.72     77.69 o 
   0   3   7     8130.29     8461.03    116.53 o 
   1   3   7    10412.93    10546.19    155.38 o 
   2   3   7     8911.51     9491.96    132.07 o 
   3   3   7     2244.34     2197.02     46.61 o 
   4   3   7     4304.05     4251.88     77.69 o 
   5   3   7      424.27      391.55     38.84 o 
   6   3   7      235.56      235.40     46.61 o 
   7   3   7      624.65      621.51     46.61 o 
   8   3   7     1125.29     1125.70     62.15 o 
   9   3   7      281.77      243.16     54.38 o 
  10   3   7      503.77      559.36     54.38 o 
  11   3   7      149.30      136.73     54.38 o 
  12   3   7      154.47      192.67     69.92 o 
  13   3   7       91.32      114.20    132.07 o 
 -14   4   7       21.47       19.42     85.46 o 
 -13   4   7       47.64       -8.55     46.61 o 
 -12   4   7       96.93      104.88     54.38 o 
 -11   4   7      263.68      253.26     38.84 o 
 -10   4   7      185.00      164.70     31.08 o 
  -9   4   7      245.25      247.83     38.84 o 
  -8   4   7     1325.25     1297.39     54.38 o 
  -7   4   7      725.26      808.74     31.08 o 
  -6   4   7     3336.38     3269.12     62.15 o 
  -5   4   7     2785.73     2631.30     46.61 o 
  -4   4   7     2793.51     2659.27     54.38 o 
  -3   4   7     1860.07     1769.74     38.84 o 
  -2   4   7     4486.63     4571.96     62.15 o 
  -1   4   7     6197.03     6462.11     77.69 o 
   0   4   7     4866.73     4541.66     69.92 o 
   1   4   7     7170.00     7103.04    108.76 o 
   2   4   7     9532.63     9276.76    132.07 o 
   3   4   7     2060.64     2288.70     46.61 o 
   4   4   7     6368.37     6526.59    108.76 o 
   5   4   7     2892.48     2724.53     69.92 o 
   6   4   7     4838.80     4979.04    100.99 o 
   7   4   7     3837.12     4097.28     93.23 o 
   8   4   7     3600.27     3655.23     93.23 o 
   9   4   7      992.02     1006.06     62.15 o 
  10   4   7     1059.41     1132.70     69.92 o 
  11   4   7      841.29      750.47     69.92 o 
  12   4   7      620.93      767.56     85.46 o 
 -13   5   7      398.87      416.41     62.15 o 
 -12   5   7      548.07      445.93     46.61 o 
 -11   5   7      429.06      463.80     46.61 o 
 -10   5   7      355.76      306.09     38.84 o 
  -9   5   7      888.94      993.63     46.61 o 
  -8   5   7     1846.92     1897.15     54.38 o 
  -7   5   7     1685.27     1700.60     46.61 o 
  -6   5   7     3532.60     3362.35     69.92 o 
  -5   5   7     5368.24     5215.99     77.69 o 
  -4   5   7     3751.16     3704.95     62.15 o 
  -3   5   7     6043.49     6103.97     85.46 o 
  -2   5   7     8803.83     8734.50    108.76 o 
  -1   5   7     3488.20     3599.30     54.38 o 
   0   5   7     9345.38     9687.73    124.30 o 
   1   5   7     5025.96     5532.18     85.46 o 
   2   5   7     3700.26     3753.12     69.92 o 
   3   5   7     1526.85     1571.63     46.61 o 
   4   5   7     2472.26     2751.72     62.15 o 
   5   5   7      505.84      546.93     46.61 o 
   6   5   7     1450.96     1392.17     62.15 o 
   7   5   7      884.42      913.61     54.38 o 
   8   5   7      653.64      744.25     46.61 o 
   9   5   7      213.70      244.72     38.84 o 
  10   5   7      427.70      381.45     62.15 o 
  11   5   7       57.16        8.55     54.38 o 
  12   5   7       67.59       13.98     69.92 o 
 -13   6   7       45.14      115.76     77.69 o 
 -12   6   7       40.11       39.62     31.08 o 
 -11   6   7      286.69      305.31     31.08 o 
 -10   6   7      416.74      454.48     38.84 o 
  -9   6   7      435.78      513.52     38.84 o 
  -8   6   7     1197.53     1253.11     46.61 o 
  -7   6   7     1394.44     1340.12     46.61 o 
  -6   6   7      483.69      439.72     38.84 o 
  -5   6   7     1264.58     1347.11     46.61 o 
  -4   6   7     3127.80     3175.90     62.15 o 
  -3   6   7     5758.82     5736.50     77.69 o 
  -2   6   7     5148.67     4971.27     77.69 o 
  -1   6   7     5278.55     5080.81     77.69 o 
   0   6   7     4679.86     4698.59     69.92 o 
   1   6   7     5163.12     5125.87     85.46 o 
   2   6   7     6476.56     6478.43    100.99 o 
   3   6   7     3732.24     3750.79     69.92 o 
   4   6   7     3069.89     3009.64     62.15 o 
   5   6   7     3630.99     3725.15     85.46 o 
   6   6   7     3941.63     4025.81     93.23 o 
   7   6   7     3467.72     3518.50     93.23 o 
   8   6   7     3325.39     3394.20     93.23 o 
   9   6   7     1587.93     1518.81     69.92 o 
  10   6   7     1383.13     1520.36     77.69 o 
  11   6   7      681.49      612.18     69.92 o 
  12   6   7      504.57      655.69     93.23 o 
 -13   7   7      237.72      231.51    132.07 o 
 -12   7   7      314.95      314.64     54.38 o 
 -11   7   7      269.43      285.12     38.84 o 
 -10   7   7      752.54      739.59     46.61 o 
  -9   7   7     1507.86     1608.15     54.38 o 
  -8   7   7     1503.84     1493.95     54.38 o 
  -7   7   7     3871.48     3881.31     77.69 o 
  -6   7   7     2524.03     2671.70     69.92 o 
  -5   7   7     1374.32     1328.47     46.61 o 
  -4   7   7     1598.85     1561.53     38.84 o 
  -3   7   7     4019.16     3903.06     77.69 o 
  -2   7   7     5307.67     5297.56     85.46 o 
  -1   7   7     4450.27     4110.49     69.92 o 
   0   7   7     6974.80     6895.61     93.23 o 
   1   7   7     4266.68     4260.43     69.92 o 
   2   7   7     3284.94     3383.33     62.15 o 
   3   7   7     3168.57     3377.11     69.92 o 
   4   7   7     2198.34     2130.21     54.38 o 
   5   7   7      872.74      903.51     46.61 o 
   6   7   7     1194.13     1180.86     54.38 o 
   7   7   7      301.92      241.61     38.84 o 
   8   7   7      200.13      160.04     38.84 o 
   9   7   7      216.21      254.04     54.38 o 
  10   7   7      346.97      304.54     62.15 o 
  11   7   7      163.97      168.58     62.15 o 
  12   7   7      128.40      149.16    116.53 o 
 -13   8   7       56.52      227.63    124.30 o 
 -12   8   7       72.80       62.93     54.38 o 
 -11   8   7      216.80      230.73     38.84 o 
 -10   8   7      235.86      219.86     31.08 o 
  -9   8   7      242.24      279.68     38.84 o 
  -8   8   7      464.88      506.53     38.84 o 
  -7   8   7     1082.73     1211.16     54.38 o 
  -6   8   7     1023.37      954.01     38.84 o 
  -5   8   7     2601.77     2712.88     62.15 o 
  -4   8   7     1646.52     1657.09     38.84 o 
  -3   8   7     3075.79     2895.44     69.92 o 
  -2   8   7     3977.37     4122.14     77.69 o 
  -1   8   7     4139.81     4182.74     69.92 o 
   0   8   7     4865.85     5119.66     69.92 o 
   1   8   7     4698.52     4578.17     77.69 o 
   2   8   7     5674.29     5843.71     93.23 o 
   3   8   7     2915.80     2970.02     69.92 o 
   4   8   7     2647.42     2577.70     69.92 o 
   5   8   7     2261.77     2416.88     69.92 o 
   6   8   7     1269.92     1138.91     46.61 o 
   7   8   7     1800.53     1792.27     62.15 o 
   8   8   7     1674.72     1719.24     69.92 o 
   9   8   7     1025.33     1030.15     62.15 o 
  10   8   7      734.66      633.94     93.23 o 
  11   8   7      613.90      640.93     77.69 o 
  12   8   7      509.81      660.35    163.15 o 
 -12   9   7      271.54      250.16     77.69 o 
 -11   9   7      507.29      497.21     54.38 o 
 -10   9   7      494.76      462.25     46.61 o 
  -9   9   7      905.29      880.21     46.61 o 
  -8   9   7     1187.47     1175.42     54.38 o 
  -7   9   7     1337.60     1319.92     54.38 o 
  -6   9   7     1118.06     1127.26     38.84 o 
  -5   9   7     3289.09     3387.99     69.92 o 
  -4   9   7     4722.11     4573.51    108.76 o 
  -3   9   7     1987.75     2042.43     62.15 o 
  -2   9   7     1600.18     1610.48     54.38 o 
  -1   9   7     1601.21     1721.57     54.38 o 
   0   9   7     1886.11     1880.83     38.84 o 
   1   9   7     2912.89     2941.28     62.15 o 
   2   9   7     2721.68     2862.81     62.15 o 
   3   9   7      651.69      605.19     31.08 o 
   4   9   7      476.18      499.54     31.08 o 
   5   9   7     1289.70     1197.18     46.61 o 
   6   9   7     1145.74     1184.75     62.15 o 
   7   9   7      392.81      452.15     46.61 o 
   8   9   7      556.11      522.84     54.38 o 
   9   9   7      212.84      233.06     54.38 o 
  10   9   7      133.89      183.34     69.92 o 
  11   9   7      202.07      130.52    100.99 o 
 -12  10   7      111.20      284.34    139.84 o 
 -11  10   7       86.11      125.08     38.84 o 
 -10  10   7      127.03      174.02     38.84 o 
  -9  10   7      606.00      676.67     46.61 o 
  -8  10   7      853.84      955.57     46.61 o 
  -7  10   7     1900.05     1983.38     54.38 o 
  -6  10   7     1352.59     1605.82     46.61 o 
  -5  10   7      608.48      690.65     31.08 o 
  -4  10   7      470.14      510.41     46.61 o 
  -3  10   7     1178.09     1264.77     54.38 o 
  -2  10   7     2107.30     2011.35     54.38 o 
  -1  10   7     1432.84     1591.06     54.38 o 
   0  10   7     2780.80     2940.50     54.38 o 
   1  10   7     3200.95     3270.68     62.15 o 
   2  10   7     3828.31     3924.04     85.46 o 
   3  10   7     4001.47     4101.94     85.46 o 
   4  10   7     2760.67     2886.90     85.46 o 
   5  10   7     2494.29     2428.54     69.92 o 
   6  10   7     1987.22     1960.08     69.92 o 
   7  10   7     2047.17     2245.97     85.46 o 
   8  10   7      795.28      740.37     62.15 o 
   9  10   7      777.93      877.10     77.69 o 
  10  10   7      668.09      635.49     85.46 o 
  11  10   7      488.39      510.41    132.07 o 
 -12  11   7      225.02      256.37    163.15 o 
 -11  11   7      436.19      352.70     46.61 o 
 -10  11   7      462.63      434.28     46.61 o 
  -9  11   7      745.49      738.82     54.38 o 
  -8  11   7     1072.99     1044.13     46.61 o 
  -7  11   7     1178.12     1198.73     46.61 o 
  -6  11   7     1202.78     1154.45     46.61 o 
  -5  11   7      849.03      715.51     31.08 o 
  -4  11   7     1666.96     1635.34     69.92 o 
  -3  11   7     1800.52     1836.55     69.92 o 
  -2  11   7     2001.96     2068.84     62.15 o 
  -1  11   7     1651.69     1473.75     46.61 o 
   0  11   7     1435.27     1311.38     31.08 o 
   1  11   7     1691.40     1587.17     46.61 o 
   2  11   7      743.67      753.58     46.61 o 
   3  11   7      729.49      710.85     38.84 o 
   4  11   7     1532.03     1455.88     62.15 o 
   5  11   7     2516.47     2566.04     77.69 o 
   6  11   7     1257.24     1206.50     62.15 o 
   7  11   7      726.05      571.01     54.38 o 
   8  11   7      203.09      235.40     54.38 o 
   9  11   7       19.30       17.09     62.15 o 
  10  11   7      145.63      237.73     69.92 o 
  11  11   7       57.44      181.01    108.76 o 
 -11  12   7       55.39      121.19     62.15 o 
 -10  12   7       81.84       99.44     46.61 o 
  -9  12   7      124.78      218.30     38.84 o 
  -8  12   7       92.96      160.81     31.08 o 
  -7  12   7      366.02      414.86     38.84 o 
  -6  12   7      370.07      410.19     31.08 o 
  -5  12   7      431.54      501.87     31.08 o 
  -4  12   7     1243.22     1438.79     69.92 o 
  -3  12   7     1465.28     1521.91     62.15 o 
  -2  12   7     1289.90     1342.45     54.38 o 
  -1  12   7     1852.24     1926.67     62.15 o 
   0  12   7     2178.86     2569.15     54.38 o 
   1  12   7      913.01     1094.63     38.84 o 
   2  12   7      810.86      798.64     46.61 o 
   3  12   7     1223.42     1387.51     54.38 o 
   4  12   7     2124.76     2292.58     77.69 o 
   5  12   7     1206.18     1081.42     54.38 o 
   6  12   7     1813.96     1770.52     69.92 o 
   7  12   7      846.46      783.87     54.38 o 
   8  12   7      534.37      553.92     69.92 o 
   9  12   7      764.16      733.38     69.92 o 
  10  12   7      445.01      344.16    100.99 o 
 -11  13   7      370.23      512.74    108.76 o 
 -10  13   7      500.51      552.36     62.15 o 
  -9  13   7      402.43      337.17     38.84 o 
  -8  13   7      381.84      369.80     38.84 o 
  -7  13   7      566.30      497.98     38.84 o 
  -6  13   7     1047.14      971.10     38.84 o 
  -5  13   7     1078.85     1037.14     31.08 o 
  -4  13   7     1237.82     1245.34     62.15 o 
  -3  13   7     1097.01     1106.28     62.15 o 
  -2  13   7      199.59      206.65     38.84 o 
  -1  13   7      465.64      445.93     38.84 o 
   0  13   7      613.34      514.30     31.08 o 
   1  13   7     1070.23     1122.60     46.61 o 
   2  13   7     1065.77     1239.13     54.38 o 
   3  13   7     1012.24      961.78     54.38 o 
   4  13   7      181.41      155.38     46.61 o 
   5  13   7      190.81      227.63     38.84 o 
   6  13   7      398.53      368.24     46.61 o 
   7  13   7      353.21      456.03     62.15 o 
   8  13   7      174.32      227.63     54.38 o 
   9  13   7      125.59      204.32     62.15 o 
  10  13   7       84.24       20.98     93.23 o 
 -10  14   7       51.99      102.55     69.92 o 
  -9  14   7      127.28      208.98     46.61 o 
  -8  14   7      254.75      292.88     38.84 o 
  -7  14   7      624.14      680.55     46.61 o 
  -6  14   7      877.75      879.43     46.61 o 
  -5  14   7      478.07      515.07     23.31 o 
  -4  14   7      510.67      555.47     46.61 o 
  -3  14   7      476.64      536.83     46.61 o 
  -2  14   7      612.00      602.86     46.61 o 
  -1  14   7      770.34      896.52     46.61 o 
   0  14   7      671.24      717.06     31.08 o 
   1  14   7      692.32      733.38     31.08 o 
   2  14   7     1734.38     1900.26     62.15 o 
   3  14   7     1792.38     1879.28     69.92 o 
   4  14   7     1330.69     1418.59     69.92 o 
   5  14   7     1287.47     1354.88     69.92 o 
   6  14   7     1186.21     1155.22     62.15 o 
   7  14   7      664.86      646.37     62.15 o 
   8  14   7      449.22      515.07     77.69 o 
   9  14   7      307.40      309.20    100.99 o 
  -9  15   7      242.24      156.93     69.92 o 
  -8  15   7      437.71      447.48     38.84 o 
  -7  15   7      534.34      490.99     38.84 o 
  -6  15   7      326.01      236.95     31.08 o 
  -5  15   7      588.75      464.58     23.31 o 
  -4  15   7      942.24      984.31     62.15 o 
  -3  15   7      740.33      615.29     46.61 o 
  -2  15   7     1069.15     1096.96     54.38 o 
  -1  15   7     1374.74     1197.18     31.08 o 
   0  15   7      617.02      607.52     38.84 o 
   1  15   7      165.97      159.26     31.08 o 
   2  15   7      279.41      275.79     31.08 o 
   3  15   7      281.91      306.87     46.61 o 
   4  15   7      432.55      449.82     54.38 o 
   5  15   7      903.99      811.07     54.38 o 
   6  15   7      360.89      367.47     62.15 o 
   7  15   7       71.07       92.45     54.38 o 
   8  15   7      102.46       59.82     85.46 o 
  -8  16   7       46.90      107.21     54.38 o 
  -7  16   7       75.80       78.47     31.08 o 
  -6  16   7      166.84      195.00     23.31 o 
  -5  16   7      178.86      214.42     77.69 o 
  -4  16   7      365.37      500.31     85.46 o 
  -3  16   7      638.85      793.20     54.38 o 
  -2  16   7      701.20      891.86     54.38 o 
  -1  16   7      393.77      362.03     23.31 o 
   0  16   7      576.33      676.67     38.84 o 
   1  16   7      471.18      561.69     46.61 o 
   2  16   7      721.32      794.75     46.61 o 
   3  16   7      780.61      882.54     62.15 o 
   4  16   7      682.08      637.04     62.15 o 
   5  16   7      425.91      420.29     46.61 o 
   6  16   7      444.96      407.09     69.92 o 
   7  16   7      529.44      376.01     69.92 o 
  -7  17   7      211.83      172.47    100.99 o 
  -6  17   7      152.56      111.09     46.61 o 
  -5  17   7      275.83      300.65     77.69 o 
  -4  17   7      435.90      409.42     77.69 o 
  -3  17   7      502.99      445.15     62.15 o 
  -2  17   7      478.67      382.23     38.84 o 
  -1  17   7      430.40      329.40     23.31 o 
   0  17   7      214.43      188.01     31.08 o 
   1  17   7      347.16      374.46     38.84 o 
   2  17   7      540.23      503.42     38.84 o 
   3  17   7      253.77      236.17     46.61 o 
   4  17   7      262.04      231.51     46.61 o 
   5  17   7      204.55      234.62     54.38 o 
   6  17   7      115.09      168.58     77.69 o 
  -6  18   7      216.12      291.33     93.23 o 
  -5  18   7      220.17      131.29     54.38 o 
  -4  18   7      231.76      186.45     62.15 o 
  -3  18   7      342.04      404.76     69.92 o 
  -2  18   7      183.09      269.58     38.84 o 
  -1  18   7      236.26      204.32     23.31 o 
   0  18   7      473.37      539.93     38.84 o 
   1  18   7      481.18      435.05     46.61 o 
   2  18   7      473.80      442.82     54.38 o 
   3  18   7      450.22      441.27     62.15 o 
   4  18   7      256.25      210.54     54.38 o 
   5  18   7      177.14      100.99     93.23 o 
  -5  19   7      191.88      121.97     93.23 o 
  -4  19   7      324.11      123.52     62.15 o 
  -3  19   7      357.95      240.83     69.92 o 
  -2  19   7      207.77      118.86     54.38 o 
  -1  19   7      146.64      124.30     54.38 o 
   0  19   7      181.59      146.05     46.61 o 
   1  19   7      151.43      114.98     62.15 o 
   2  19   7      156.93      173.24     62.15 o 
   3  19   7      162.87      161.59     62.15 o 
   4  19   7      131.65       63.70     77.69 o 
  -2  20   7      115.89       95.56     85.46 o 
  -1  20   7      221.81      327.07     93.23 o 
   0  20   7      147.97      163.92    108.76 o 
   1  20   7      156.13      229.96    100.99 o 
  -4 -19   8      271.25      502.64    178.68 o 
  -3 -19   8      205.27      185.68    116.53 o 
  -2 -19   8      182.25      155.38    100.99 o 
  -1 -19   8      345.50      178.68     93.23 o 
   0 -19   8      361.73      438.16    100.99 o 
   1 -19   8      277.52       98.66     77.69 o 
   2 -19   8      276.63      278.90    100.99 o 
   3 -19   8      245.10      163.15     77.69 o 
  -6 -18   8      123.88       49.72    100.99 o 
  -5 -18   8      160.43      130.52    139.84 o 
  -4 -18   8      224.19       78.47     93.23 o 
  -3 -18   8      306.38      222.19    100.99 o 
  -2 -18   8      308.95      247.05     85.46 o 
  -1 -18   8      286.73      171.69    116.53 o 
   0 -18   8      177.42      294.44    100.99 o 
   1 -18   8      230.67      216.75     54.38 o 
   2 -18   8      105.19      122.75     69.92 o 
   3 -18   8      145.93      144.50     85.46 o 
   4 -18   8      206.48       97.11    100.99 o 
  -7 -17   8      201.87      119.64    139.84 o 
  -6 -17   8      211.01      243.94    108.76 o 
  -5 -17   8      253.30      240.06    108.76 o 
  -4 -17   8      466.08      386.89    124.30 o 
  -3 -17   8      473.82      607.52    108.76 o 
  -2 -17   8      250.03      383.00     85.46 o 
  -1 -17   8      184.80      265.69     77.69 o 
   0 -17   8      329.57      380.67     93.23 o 
   1 -17   8      478.72      478.56     38.84 o 
   2 -17   8      495.50      638.60     54.38 o 
   3 -17   8      541.55      592.76     62.15 o 
   4 -17   8      463.96      335.61     54.38 o 
   5 -17   8      404.57      391.55     77.69 o 
   6 -17   8      411.66      316.19    100.99 o 
  -8 -16   8      137.94      104.10     62.15 o 
  -7 -16   8      140.11      140.62    116.53 o 
  -6 -16   8      240.18      227.63    100.99 o 
  -5 -16   8      737.13      605.97    132.07 o 
  -4 -16   8      662.98      684.43    100.99 o 
  -3 -16   8      842.12      820.39    100.99 o 
  -2 -16   8      630.12      723.28    100.99 o 
  -1 -16   8      285.06      170.91     69.92 o 
   0 -16   8       39.84       80.80     77.69 o 
   1 -16   8      148.33      161.59     31.08 o 
   2 -16   8      181.21      156.93     46.61 o 
   3 -16   8       91.71      160.04     54.38 o 
   4 -16   8      199.11      133.62     54.38 o 
   5 -16   8      133.45      107.21     54.38 o 
   6 -16   8       70.86       62.93     69.92 o 
   7 -16   8      137.26      153.82     93.23 o 
  -9 -15   8       68.33       83.90     69.92 o 
  -8 -15   8      152.01      113.42     77.69 o 
  -7 -15   8      184.98      278.12     54.38 o 
  -6 -15   8      254.49      402.43    100.99 o 
  -5 -15   8      516.32      531.39    100.99 o 
  -4 -15   8      593.04      692.20    100.99 o 
  -3 -15   8      614.23      644.04     85.46 o 
  -2 -15   8     1050.38     1100.84    116.53 o 
  -1 -15   8      978.05     1187.08     93.23 o 
   0 -15   8      777.38      859.23     85.46 o 
   1 -15   8     1009.94     1117.16     62.15 o 
   2 -15   8     1041.08     1194.85     62.15 o 
   3 -15   8      717.68      741.92     62.15 o 
   4 -15   8      717.25      713.96     54.38 o 
   5 -15   8      755.61      771.44     77.69 o 
   6 -15   8      733.28      744.25     77.69 o 
   7 -15   8      744.63      532.16     93.23 o 
   8 -15   8      570.57      410.19    108.76 o 
 -10 -14   8      236.88      146.83     62.15 o 
  -9 -14   8      293.59      286.67     85.46 o 
  -8 -14   8      355.13      289.00     69.92 o 
  -7 -14   8      413.18      421.85     54.38 o 
  -6 -14   8      233.53      247.05     77.69 o 
  -5 -14   8      413.06      408.64     93.23 o 
  -4 -14   8      500.90      342.61     77.69 o 
  -3 -14   8      534.22      414.08     93.23 o 
  -2 -14   8      861.35      863.12    116.53 o 
  -1 -14   8     1759.75     1580.18    116.53 o 
   0 -14   8     1392.00     1310.60     93.23 o 
   1 -14   8      977.90      879.43     54.38 o 
   2 -14   8      492.42      410.97     46.61 o 
   3 -14   8      443.26      565.57     54.38 o 
   4 -14   8      329.62      401.65     54.38 o 
   5 -14   8      354.16      452.92     62.15 o 
   6 -14   8      115.29      113.42     54.38 o 
   7 -14   8      117.46      181.01     69.92 o 
   8 -14   8      105.06      125.86     62.15 o 
 -10 -13   8       92.56       62.15     69.92 o 
  -9 -13   8       78.92      128.96     77.69 o 
  -8 -13   8      266.86      297.55     54.38 o 
  -7 -13   8      483.12      554.69     46.61 o 
  -6 -13   8      557.07      725.61    108.76 o 
  -5 -13   8      890.05     1176.98    108.76 o 
  -4 -13   8     1102.09     1385.18    100.99 o 
  -3 -13   8      934.30      998.29    108.76 o 
  -2 -13   8      827.09     1081.42     93.23 o 
  -1 -13   8     1070.21     1160.66     93.23 o 
   0 -13   8     1056.59     1007.62     77.69 o 
   1 -13   8     1020.70     1005.29     54.38 o 
   2 -13   8     2057.43     2176.83     85.46 o 
   3 -13   8     1520.61     1462.09     69.92 o 
   4 -13   8     1523.70     1646.99     69.92 o 
   5 -13   8     1555.20     1579.40     77.69 o 
   6 -13   8     1095.50     1029.37     62.15 o 
   7 -13   8      724.80      664.23     69.92 o 
   8 -13   8      767.65      935.37     77.69 o 
   9 -13   8      619.68      473.12     93.23 o 
 -11 -12   8      204.92      194.22     77.69 o 
 -10 -12   8      184.89      170.91    100.99 o 
  -9 -12   8      236.07      295.22     85.46 o 
  -8 -12   8      485.73      473.90     77.69 o 
  -7 -12   8      904.01      800.19     62.15 o 
  -6 -12   8     1338.01     1289.63     54.38 o 
  -5 -12   8     1493.03     1584.84    116.53 o 
  -4 -12   8      889.06      863.89    100.99 o 
  -3 -12   8     1033.17     1016.94    116.53 o 
  -2 -12   8      580.85      727.16     85.46 o 
  -1 -12   8      675.73      509.64     69.92 o 
   0 -12   8      980.04     1020.05     85.46 o 
   1 -12   8     1619.25     1572.41     54.38 o 
   2 -12   8      609.42      654.14     54.38 o 
   3 -12   8      365.65      359.70     46.61 o 
   4 -12   8       79.12      105.66     46.61 o 
   5 -12   8      455.13      412.52     54.38 o 
   6 -12   8      453.17      368.24     54.38 o 
   7 -12   8      411.56      480.89     69.92 o 
   8 -12   8      201.76      203.54     77.69 o 
   9 -12   8       61.13       15.54     69.92 o 
  10 -12   8      128.96      144.50     85.46 o 
 -11 -11   8      104.48      151.49     77.69 o 
 -10 -11   8      146.47      196.55     54.38 o 
  -9 -11   8      370.12      548.48     62.15 o 
  -8 -11   8      553.29      166.25     38.84 o 
  -7 -11   8      963.53     1272.53     69.92 o 
  -6 -11   8     1545.56     1620.58     69.92 o 
  -5 -11   8     1057.33     1260.10     77.69 o 
  -4 -11   8      462.71      541.49     85.46 o 
  -3 -11   8      619.70      558.58     85.46 o 
  -2 -11   8      737.32      704.63    100.99 o 
  -1 -11   8     2689.64     2764.93    116.53 o 
   0 -11   8     3184.71     3227.17    116.53 o 
   1 -11   8     2143.61     2210.23     69.92 o 
   2 -11   8     1272.78     1150.56     54.38 o 
   3 -11   8     1527.48     1530.46     62.15 o 
   4 -11   8     1958.41     1918.12     69.92 o 
   5 -11   8     1831.54     1787.61     69.92 o 
   6 -11   8     2503.03     2672.48     93.23 o 
   7 -11   8     1537.35     1697.49     93.23 o 
   8 -11   8      826.49      813.40     77.69 o 
   9 -11   8      750.91      700.75     69.92 o 
  10 -11   8      470.26      343.38    100.99 o 
 -12 -10   8      302.72      147.61     69.92 o 
 -11 -10   8      417.75      374.46     77.69 o 
 -10 -10   8      359.95      247.05     54.38 o 
  -9 -10   8      610.93      643.26     62.15 o 
  -8 -10   8      491.21      440.49     54.38 o 
  -7 -10   8      622.07      614.51     62.15 o 
  -6 -10   8      891.01      905.85     54.38 o 
  -5 -10   8     1425.04     1389.84     85.46 o 
  -4 -10   8     1407.71     1718.46    108.76 o 
  -3 -10   8     1401.33     1504.05    116.53 o 
  -2 -10   8     1843.75     1696.71    108.76 o 
  -1 -10   8     1203.73     1187.08     93.23 o 
   0 -10   8     2397.99     2298.02    100.99 o 
   1 -10   8     2766.33     2671.70     77.69 o 
   2 -10   8     1836.09     1841.21     62.15 o 
   3 -10   8     1147.77     1142.79     62.15 o 
   4 -10   8     1304.94     1337.02     62.15 o 
   5 -10   8      532.53      633.94     54.38 o 
   6 -10   8      474.73      467.68     62.15 o 
   7 -10   8      400.23      445.15     62.15 o 
   8 -10   8      240.24      269.58     62.15 o 
   9 -10   8       19.01       52.05     69.92 o 
  10 -10   8       85.39      145.28     93.23 o 
  11 -10   8       25.41       34.18    116.53 o 
 -12  -9   8      147.73      162.37     69.92 o 
 -11  -9   8      247.15      339.50     62.15 o 
 -10  -9   8      242.39      330.95     54.38 o 
  -9  -9   8      550.87      571.01     54.38 o 
  -8  -9   8      224.66      298.32     46.61 o 
  -7  -9   8      409.01      156.93     31.08 o 
  -6  -9   8      306.13      374.46     46.61 o 
  -5  -9   8     1496.15     1547.55     62.15 o 
  -4  -9   8      984.41     1089.19     77.69 o 
  -3  -9   8     2256.92     2409.11    108.76 o 
  -2  -9   8     4064.13     4156.32    147.61 o 
  -1  -9   8     2786.26     2844.95    108.76 o 
   0  -9   8     3000.07     3048.49    108.76 o 
   1  -9   8     3925.59     3711.95     93.23 o 
   2  -9   8     2768.45      935.37     46.61 o 
   3  -9   8     3012.42     3138.61     77.69 o 
   4  -9   8     3508.13     3471.11     85.46 o 
   5  -9   8     1912.80     2005.13     77.69 o 
   6  -9   8     1675.86     1620.58     69.92 o 
   7  -9   8     2475.01     2337.64     93.23 o 
   8  -9   8     1534.85     1505.60     77.69 o 
   9  -9   8     1271.91     1354.88     77.69 o 
  10  -9   8      960.36      878.65     85.46 o 
  11  -9   8      547.10      502.64    132.07 o 
 -12  -8   8      291.70      212.09     62.15 o 
 -11  -8   8      267.52      305.31     62.15 o 
 -10  -8   8      311.10      322.41     46.61 o 
  -9  -8   8      821.10      763.68     54.38 o 
  -8  -8   8     1258.19     1385.96     62.15 o 
  -7  -8   8     2485.78     2546.62     85.46 o 
  -6  -8   8     3814.12     3920.93    100.99 o 
  -5  -8   8     2625.64     2846.50     85.46 o 
  -4  -8   8     2652.08     2479.81    100.99 o 
  -3  -8   8     2500.60     2601.78    100.99 o 
  -2  -8   8     2080.90     2113.12     93.23 o 
  -1  -8   8     2243.21     2336.09     93.23 o 
   0  -8   8     2381.57     2316.67     93.23 o 
   1  -8   8      961.01      890.31     38.84 o 
   2  -8   8     1512.65     1567.75     62.15 o 
   3  -8   8     1743.39     1725.46     54.38 o 
   4  -8   8     1013.23      853.02     46.61 o 
   5  -8   8      985.48     1052.68     54.38 o 
   6  -8   8      869.14      839.81     62.15 o 
   7  -8   8      126.43      152.27     54.38 o 
   8  -8   8      115.09      113.42     46.61 o 
   9  -8   8      172.21      208.98     62.15 o 
  10  -8   8       74.28      170.91     54.38 o 
  11  -8   8      105.46       48.17     93.23 o 
 -13  -7   8       34.15       83.90     62.15 o 
 -12  -7   8      171.94      316.19     69.92 o 
 -11  -7   8      388.96      485.55     62.15 o 
 -10  -7   8      192.69      232.29     54.38 o 
  -9  -7   8      402.83      405.53     46.61 o 
  -8  -7   8      394.51      461.47     46.61 o 
  -7  -7   8     2762.28     3033.73     85.46 o 
  -6  -7   8     2115.23      908.95     38.84 o 
  -5  -7   8     3916.42     4142.34     85.46 o 
  -4  -7   8     1425.01     1471.42     54.38 o 
  -3  -7   8     1173.09     1183.19     77.69 o 
  -2  -7   8     2088.23     2088.26     93.23 o 
  -1  -7   8     3627.28     3504.52    100.99 o 
   0  -7   8     3354.21     3061.70     62.15 o 
   1  -7   8     7263.91     7063.42    124.30 o 
   2  -7   8     7168.28     7144.22    124.30 o 
   3  -7   8     4186.30     4337.34     85.46 o 
   4  -7   8     3193.09     3276.89     77.69 o 
   5  -7   8     2970.32     2852.71     85.46 o 
   6  -7   8     3018.88     3142.49     85.46 o 
   7  -7   8     3482.69     3421.39    100.99 o 
   8  -7   8     2228.69     2223.44     77.69 o 
   9  -7   8     1016.19      968.77     69.92 o 
  10  -7   8      599.69      602.86     77.69 o 
  11  -7   8      660.65      669.67     77.69 o 
  12  -7   8      598.84      466.91    194.22 o 
 -13  -6   8      228.23      146.05     69.92 o 
 -12  -6   8      428.76      327.07     62.15 o 
 -11  -6   8      255.49      272.69     62.15 o 
 -10  -6   8      532.08      647.92     62.15 o 
  -9  -6   8      744.40      675.89     54.38 o 
  -8  -6   8      508.95      473.90     54.38 o 
  -7  -6   8     1913.74     1869.18     62.15 o 
  -6  -6   8      911.10      828.16     46.61 o 
  -5  -6   8      836.47      827.38     46.61 o 
  -4  -6   8     3654.04     3643.58     69.92 o 
  -3  -6   8     5813.79     5700.77    139.84 o 
  -2  -6   8     3284.54     3252.81    108.76 o 
  -1  -6   8     2150.29     2040.09     77.69 o 
   0  -6   8     4266.31     4155.55     69.92 o 
   1  -6   8     2081.78     2084.38     54.38 o 
   2  -6   8     4369.77     4527.67     85.46 o 
   3  -6   8     2166.46     2152.74     54.38 o 
   4  -6   8      387.50      431.95     38.84 o 
   5  -6   8      536.32      529.06     54.38 o 
   6  -6   8     2013.14     2001.25     85.46 o 
   7  -6   8      395.50      446.71     62.15 o 
   8  -6   8      242.83      311.53     54.38 o 
   9  -6   8      167.87      200.44     54.38 o 
  10  -6   8      113.85      167.03     69.92 o 
  11  -6   8       36.49       88.56     85.46 o 
  12  -6   8      129.92      226.07    163.15 o 
 -13  -5   8       52.67       39.62     54.38 o 
 -12  -5   8      153.28      170.14     54.38 o 
 -11  -5   8      327.17      328.62     54.38 o 
 -10  -5   8      463.18      487.11     54.38 o 
  -9  -5   8     1010.89     1055.01     62.15 o 
  -8  -5   8     2162.71     2332.20     77.69 o 
  -7  -5   8     1135.11     1211.16     54.38 o 
  -6  -5   8      653.67      602.86     38.84 o 
  -5  -5   8     2538.08     2520.99     69.92 o 
  -4  -5   8      662.71      630.05     31.08 o 
  -3  -5   8     8441.45     7876.82    124.30 o 
  -2  -5   8     4438.08     4522.24     77.69 o 
  -1  -5   8     2665.29     2487.58     46.61 o 
   0  -5   8     5919.13     6230.60     85.46 o 
   1  -5   8     7295.71     7454.97    124.30 o 
   2  -5   8     7601.68     7095.27    100.99 o 
   3  -5   8     8748.44     8736.05    147.61 o 
   4  -5   8     3962.35     3850.23     93.23 o 
   5  -5   8     1687.45     1631.45     62.15 o 
   6  -5   8     3530.04     3737.58    100.99 o 
   7  -5   8     3686.43     3760.11    100.99 o 
   8  -5   8     2080.16     1949.98     85.46 o 
   9  -5   8     2123.46     2165.17     85.46 o 
  10  -5   8     1517.83     1514.92     93.23 o 
  11  -5   8      677.42      699.97     85.46 o 
  12  -5   8      434.91      449.82    100.99 o 
 -13  -4   8      277.75      233.84     62.15 o 
 -12  -4   8      728.46      773.00     69.92 o 
 -11  -4   8      459.22      430.39     46.61 o 
 -10  -4   8      935.00      918.28     62.15 o 
  -9  -4   8     1780.11     1845.10     69.92 o 
  -8  -4   8     2117.16     2014.46     77.69 o 
  -7  -4   8     2359.49     2404.45     69.92 o 
  -6  -4   8     2051.61     2134.87     69.92 o 
  -5  -4   8     1097.36     1020.05     46.61 o 
  -4  -4   8      606.86      293.66     23.31 o 
  -3  -4   8     1536.53     1641.55     46.61 o 
  -2  -4   8     4785.77     5103.34     85.46 o 
  -1  -4   8     2777.93     2787.46     46.61 o 
   0  -4   8     6935.88     7294.93    100.99 o 
   1  -4   8     2917.82     2885.34     62.15 o 
   2  -4   8     1099.36     1151.34     38.84 o 
   3  -4   8     2898.91     2984.78     77.69 o 
   4  -4   8     3236.55     3164.24     85.46 o 
   5  -4   8     1002.00     1028.59     62.15 o 
   6  -4   8      877.23     1037.14     62.15 o 
   7  -4   8      253.82      251.71     54.38 o 
   8  -4   8      133.39      116.53     46.61 o 
   9  -4   8      147.86      128.96     46.61 o 
  10  -4   8      229.59      266.47     62.15 o 
  11  -4   8       91.41      175.58     77.69 o 
  12  -4   8      112.83      118.86     85.46 o 
 -13  -3   8       59.80      177.91     62.15 o 
 -12  -3   8      226.98      284.34     62.15 o 
 -11  -3   8      311.32      252.49     54.38 o 
 -10  -3   8      136.61      216.75     46.61 o 
  -9  -3   8      507.33      525.17     54.38 o 
  -8  -3   8      452.13      432.72     46.61 o 
  -7  -3   8     1289.02     1144.35     54.38 o 
  -6  -3   8     5948.12     5892.66    108.76 o 
  -5  -3   8     3826.39     3849.46     77.69 o 
  -4  -3   8     1174.34     1152.12     46.61 o 
  -3  -3   8     5694.47     5446.73    100.99 o 
  -2  -3   8     7181.00     7135.67    108.76 o 
  -1  -3   8     2385.40      849.13     31.08 o 
   0  -3   8     5174.98     5123.54     77.69 o 
   1  -3   8    11169.75    10907.44    139.84 o 
   2  -3   8     9707.22     9645.78    132.07 o 
   3  -3   8     8022.24     8065.60    124.30 o 
   4  -3   8     8863.39     8809.85    163.15 o 
   5  -3   8     2184.51     2291.03     77.69 o 
   6  -3   8     5081.43     5396.23    124.30 o 
   7  -3   8     7489.73     7430.11    163.15 o 
   8  -3   8     2469.50     2683.35     85.46 o 
   9  -3   8     1107.41     1034.81     69.92 o 
  10  -3   8     1292.27     1353.33     85.46 o 
  11  -3   8      593.45      672.78     85.46 o 
  12  -3   8      717.76      658.02    124.30 o 
 -14  -2   8      201.78      130.52     77.69 o 
 -13  -2   8      324.78      178.68     62.15 o 
 -12  -2   8      700.77      489.44     54.38 o 
 -11  -2   8      167.08      163.15     54.38 o 
 -10  -2   8      439.49      475.45     54.38 o 
  -9  -2   8      391.06      427.29     46.61 o 
  -8  -2   8     1675.20     1730.90     69.92 o 
  -7  -2   8     2363.49     2378.04     77.69 o 
  -6  -2   8     5349.18     5613.76    108.76 o 
  -5  -2   8     2841.82     2783.57     69.92 o 
  -4  -2   8     4393.62     4289.17     77.69 o 
  -3  -2   8     7394.01     7933.53    116.53 o 
  -2  -2   8     2316.91     2659.27     54.38 o 
  -1  -2   8     3290.55     3589.98     69.92 o 
   0  -2   8     5638.09     5898.10     85.46 o 
   1  -2   8     6827.73     7054.87    100.99 o 
   2  -2   8     6713.81     7321.34    108.76 o 
   3  -2   8     5669.11     6041.82    108.76 o 
   4  -2   8     1012.01     1063.55     54.38 o 
   5  -2   8      876.09      845.25     62.15 o 
   6  -2   8     2802.52     2900.88     93.23 o 
   7  -2   8      569.84      593.54     54.38 o 
   8  -2   8      390.56      402.43     62.15 o 
   9  -2   8      246.77      286.67     62.15 o 
  10  -2   8      112.44       79.24     54.38 o 
  11  -2   8        8.28      -27.97     69.92 o 
  12  -2   8       77.86      160.04     85.46 o 
 -14  -1   8      110.35       13.21     77.69 o 
 -13  -1   8      122.64      125.08     46.61 o 
 -12  -1   8      280.18      221.41     54.38 o 
 -11  -1   8      773.62      638.60     62.15 o 
 -10  -1   8      409.95      475.45     46.61 o 
  -9  -1   8      876.54      856.13     54.38 o 
  -8  -1   8      870.05      856.90     46.61 o 
  -7  -1   8      412.78      392.33     38.84 o 
  -6  -1   8     1643.05     1498.61     54.38 o 
  -5  -1   8     2114.05     2119.34     54.38 o 
  -4  -1   8     2517.24     2572.26     54.38 o 
  -3  -1   8      531.21      460.69     31.08 o 
  -2  -1   8     8499.28     8871.23    108.76 o 
  -1  -1   8     5145.10     4710.24     77.69 o 
   0  -1   8    12650.57    11748.02    139.84 o 
   1  -1   8    15889.62    16134.30    194.22 o 
   2  -1   8    10155.76    10598.24    147.61 o 
   3  -1   8    12232.86    11709.96    163.15 o 
   4  -1   8     4991.72     5170.93    108.76 o 
   5  -1   8     2182.71     2207.12     69.92 o 
   6  -1   8     3204.12     3298.65     93.23 o 
   7  -1   8     4536.97     4637.21    108.76 o 
   8  -1   8     3382.91     3600.08    108.76 o 
   9  -1   8     2047.31     1966.29     77.69 o 
  10  -1   8     1315.47     1286.52     77.69 o 
  11  -1   8      529.99      605.19     69.92 o 
  12  -1   8      586.39      452.15     85.46 o 
 -14   0   8      166.29       52.05     69.92 o 
 -13   0   8      476.32      296.77     69.92 o 
 -12   0   8     1194.54     1184.75     85.46 o 
 -11   0   8      598.43      551.59     54.38 o 
 -10   0   8     1807.54     1727.79     77.69 o 
  -9   0   8     1277.79     1359.55     62.15 o 
  -8   0   8     2878.83     3255.14     93.23 o 
  -7   0   8     1686.47     1715.36     62.15 o 
  -6   0   8     2423.55     2500.01     69.92 o 
  -5   0   8      383.80      321.63     31.08 o 
  -4   0   8     1642.49     1733.23     38.84 o 
  -3   0   8     6348.77     6168.45     85.46 o 
  -2   0   8      842.56      846.80     31.08 o 
  -1   0   8    14299.52    14349.03    178.68 o 
   0   0   8     8774.76     8722.84    108.76 o 
   1   0   8     1640.14     2058.74     54.38 o 
   2   0   8     5861.07     6266.34    100.99 o 
   3   0   8     2823.67     3206.20     69.92 o 
   4   0   8     2128.75     2060.29     62.15 o 
   5   0   8     1073.43     1109.39     54.38 o 
   6   0   8     2708.56     2736.18     77.69 o 
   7   0   8       51.80       84.68     54.38 o 
   8   0   8        9.06       56.71     54.38 o 
   9   0   8      181.24      158.48     62.15 o 
  10   0   8       68.23       83.13     62.15 o 
  11   0   8       46.25      117.31     77.69 o 
  12   0   8      207.73      310.75    108.76 o 
 -14   1   8      104.04      128.19     85.46 o 
 -13   1   8      144.57      188.78     62.15 o 
 -12   1   8      306.29      369.02     69.92 o 
 -11   1   8      731.48      684.43     62.15 o 
 -10   1   8      334.03      325.51     54.38 o 
  -9   1   8      789.67      807.18     54.38 o 
  -8   1   8      579.36      656.47     46.61 o 
  -7   1   8      354.43      324.74     38.84 o 
  -6   1   8     1648.91     1587.17     54.38 o 
  -5   1   8     1286.52     1229.81     31.08 o 
  -4   1   8     3433.03     3464.90     54.38 o 
  -3   1   8     1238.23     1204.17     31.08 o 
  -2   1   8    10408.27    10606.00    132.07 o 
  -1   1   8     6017.35     5590.45     85.46 o 
   0   1   8    14684.85    13684.79    170.91 o 
   1   1   8    15681.87    15653.41    209.76 o 
   2   1   8     8612.16     8826.94    124.30 o 
   3   1   8    10252.33     9898.27    147.61 o 
   4   1   8     4545.11     4581.28     85.46 o 
   5   1   8     1879.98     2002.03     62.15 o 
   6   1   8     3249.59     3367.79     77.69 o 
   7   1   8     4552.09     4700.92    100.99 o 
   8   1   8     3081.04     3035.28     77.69 o 
   9   1   8     2062.01     1957.74     69.92 o 
  10   1   8     1402.39     1537.45     77.69 o 
  11   1   8      539.31      425.73     54.38 o 
  12   1   8      650.05      500.31     93.23 o 
 -14   2   8      186.21       22.53    108.76 o 
 -13   2   8      279.80      229.96     54.38 o 
 -12   2   8      706.16      682.88     77.69 o 
 -11   2   8      220.98      228.40     54.38 o 
 -10   2   8      559.08      696.09     62.15 o 
  -9   2   8      416.46      337.17     46.61 o 
  -8   2   8     1892.89     1901.81     69.92 o 
  -7   2   8     1970.39     2056.41     62.15 o 
  -6   2   8     5666.57     5812.64     85.46 o 
  -5   2   8     3325.28     3342.15     62.15 o 
  -4   2   8     4559.36     4299.27     69.92 o 
  -3   2   8     7356.43     7944.41    100.99 o 
  -2   2   8     1836.72     2092.92     38.84 o 
  -1   2   8     2368.28     2645.29     54.38 o 
   0   2   8     4720.74     4834.54     77.69 o 
   1   2   8     6461.06     6722.37    108.76 o 
   2   2   8     7472.08     8071.81    108.76 o 
   3   2   8     5781.13     6155.24    100.99 o 
   4   2   8     1552.46     1620.58     46.61 o 
   5   2   8     1189.79     1112.50     46.61 o 
   6   2   8     2887.87     2945.16     77.69 o 
   7   2   8      636.35      650.25     54.38 o 
   8   2   8      500.86      520.51     54.38 o 
   9   2   8      172.29      201.21     54.38 o 
  10   2   8       83.54       40.40     62.15 o 
  11   2   8        4.35       44.28     54.38 o 
  12   2   8       58.89       85.46     77.69 o 
 -13   3   8       85.20       37.29     54.38 o 
 -12   3   8      206.09      288.22     62.15 o 
 -11   3   8      316.57      298.32     54.38 o 
 -10   3   8       66.29       85.46     46.61 o 
  -9   3   8      448.54      344.94     46.61 o 
  -8   3   8      458.24      395.43     38.84 o 
  -7   3   8     1307.47     1168.43     38.84 o 
  -6   3   8     5812.71     5895.76     93.23 o 
  -5   3   8     3027.91     3113.75     54.38 o 
  -4   3   8     1441.70     1373.53     31.08 o 
  -3   3   8     4976.42     4751.42     62.15 o 
  -2   3   8     8221.46     8324.30    100.99 o 
  -1   3   8     2952.54     3495.20     54.38 o 
   0   3   8     4964.28     4791.81     77.69 o 
   1   3   8    10577.82    10738.08    147.61 o 
   2   3   8    11078.90    10989.01    155.38 o 
   3   3   8     8801.60     9178.87    116.53 o 
   4   3   8     9177.52     9140.03    132.07 o 
   5   3   8     2289.34     2160.51     62.15 o 
   6   3   8     5242.95     5491.79    108.76 o 
   7   3   8     7134.71     7225.79    132.07 o 
   8   3   8     2460.91     2595.57     85.46 o 
   9   3   8     1124.86     1034.81     62.15 o 
  10   3   8     1420.11     1592.61     85.46 o 
  11   3   8      699.19      646.37     77.69 o 
  12   3   8      839.73      824.27     93.23 o 
 -13   4   8      279.12      261.03     54.38 o 
 -12   4   8      703.50      769.11     69.92 o 
 -11   4   8      446.36      430.39     62.15 o 
 -10   4   8     1062.59     1046.46     62.15 o 
  -9   4   8     1590.91     1501.71     46.61 o 
  -8   4   8     2160.77     2151.97     54.38 o 
  -7   4   8     1926.57     1970.18     54.38 o 
  -6   4   8     2035.75     2165.95     46.61 o 
  -5   4   8      913.35      862.34     31.08 o 
  -4   4   8      879.53      962.56     31.08 o 
  -3   4   8     1238.83     1420.92     31.08 o 
  -2   4   8     4338.26     4875.72     69.92 o 
  -1   4   8     2884.75     2982.45     46.61 o 
   0   4   8     6934.46     7437.10    100.99 o 
   1   4   8     3294.04     3241.93     69.92 o 
   2   4   8      813.69      816.50     38.84 o 
   3   4   8     2604.55     2606.44     54.38 o 
   4   4   8     3535.13     3707.29     77.69 o 
   5   4   8     1109.04     1242.24     54.38 o 
   6   4   8     1049.61     1050.35     54.38 o 
   7   4   8      476.80      519.73     46.61 o 
   8   4   8      116.58      111.09     46.61 o 
   9   4   8      104.22      160.04     46.61 o 
  10   4   8      211.23      268.02     62.15 o 
  11   4   8       94.97      117.31     69.92 o 
  12   4   8      115.52       93.23     77.69 o 
 -13   5   8       72.53      136.73     54.38 o 
 -12   5   8      128.42      178.68     54.38 o 
 -11   5   8      331.92      301.43     31.08 o 
 -10   5   8      429.32      335.61     38.84 o 
  -9   5   8      996.58      952.46     46.61 o 
  -8   5   8     2367.11     2443.30     69.92 o 
  -7   5   8     1329.88     1291.96     38.84 o 
  -6   5   8      818.02      820.39     31.08 o 
  -5   5   8     2214.05     2078.94     54.38 o 
  -4   5   8      755.50      616.07     31.08 o 
  -3   5   8     7779.66     7322.12     93.23 o 
  -2   5   8     4492.36     4611.58     69.92 o 
  -1   5   8     3719.17     3603.18     54.38 o 
   0   5   8     5739.02     5961.02     93.23 o 
   1   5   8     7037.72     7145.77    108.76 o 
   2   5   8     7140.20     6901.83    108.76 o 
   3   5   8     8201.48     8159.60    116.53 o 
   4   5   8     3639.51     3502.19     69.92 o 
   5   5   8     2185.48     2135.65     69.92 o 
   6   5   8     3396.44     3603.18     85.46 o 
   7   5   8     3011.81     3182.11     93.23 o 
   8   5   8     2027.06     2099.14     77.69 o 
   9   5   8     1761.50     1793.05     77.69 o 
  10   5   8     1395.94     1550.66     85.46 o 
  11   5   8      762.30      720.95     69.92 o 
  12   5   8      520.13      569.46    116.53 o 
 -13   6   8      235.61      209.76     93.23 o 
 -12   6   8      409.69      257.93     46.61 o 
 -11   6   8      355.74      372.90     46.61 o 
 -10   6   8      736.09      696.86     54.38 o 
  -9   6   8      732.54      768.34     38.84 o 
  -8   6   8      676.08      679.00     31.08 o 
  -7   6   8     1509.54     1297.39     46.61 o 
  -6   6   8     1161.52     1104.73     38.84 o 
  -5   6   8     1268.10     1192.52     46.61 o 
  -4   6   8     3839.42     3905.39     69.92 o 
  -3   6   8     4885.40     4920.00     85.46 o 
  -2   6   8     2965.80     2987.89     62.15 o 
  -1   6   8     2080.58     2295.69     54.38 o 
   0   6   8     4557.07     4303.15     69.92 o 
   1   6   8     2832.08     2876.02     54.38 o 
   2   6   8     5097.48     5345.73     93.23 o 
   3   6   8     2276.29     2402.90     54.38 o 
   4   6   8      329.48      365.91     38.84 o 
   5   6   8      432.34      449.04     46.61 o 
   6   6   8     1735.61     1702.15     62.15 o 
   7   6   8      306.12      261.03     46.61 o 
   8   6   8      314.25      321.63     46.61 o 
   9   6   8      160.85      204.32     54.38 o 
  10   6   8       88.19      186.45     62.15 o 
  11   6   8       35.07       34.96     54.38 o 
  12   6   8      106.82      177.13    116.53 o 
 -13   7   8       41.74       26.41     77.69 o 
 -12   7   8      125.97      142.95     69.92 o 
 -11   7   8      312.37      254.04     46.61 o 
 -10   7   8      193.86      226.85     31.08 o 
  -9   7   8      418.11      445.93     38.84 o 
  -8   7   8      405.15      338.72     31.08 o 
  -7   7   8     2544.58     2805.32     62.15 o 
  -6   7   8     1808.71     2016.79     54.38 o 
  -5   7   8     3844.20     4128.36     77.69 o 
  -4   7   8     2213.14     2256.07     46.61 o 
  -3   7   8     1365.16     1473.75     54.38 o 
  -2   7   8     2266.96     2305.79     54.38 o 
  -1   7   8     3912.23     3761.67     69.92 o 
   0   7   8     3306.64     3112.97     54.38 o 
   1   7   8     7007.05     7026.13    108.76 o 
   2   7   8     6727.28     6848.22    108.76 o 
   3   7   8     4100.11     4196.72     77.69 o 
   4   7   8     3569.49     3534.04     77.69 o 
   5   7   8     3658.43     3571.33     77.69 o 
   6   7   8     3188.18     3306.41     93.23 o 
   7   7   8     3163.28     3050.82     93.23 o 
   8   7   8     2407.63     2327.54     77.69 o 
   9   7   8     1206.97     1092.30     77.69 o 
  10   7   8      690.38      689.10     62.15 o 
  11   7   8      727.13      759.01     93.23 o 
  12   7   8      570.34      351.93    116.53 o 
 -12   8   8      266.46      275.02     69.92 o 
 -11   8   8      225.90      185.68     31.08 o 
 -10   8   8      255.47      241.61     31.08 o 
  -9   8   8      828.04      783.87     38.84 o 
  -8   8   8     1437.09     1253.89     46.61 o 
  -7   8   8     2578.73     2703.55     77.69 o 
  -6   8   8     3577.92     3530.16     85.46 o 
  -5   8   8     2878.50     2976.24     62.15 o 
  -4   8   8     2987.43     2954.49     69.92 o 
  -3   8   8     2517.68     2573.81     62.15 o 
  -2   8   8     2563.42     2594.79     62.15 o 
  -1   8   8     2211.19     2282.48     54.38 o 
   0   8   8     1808.35     1854.42     54.38 o 
   1   8   8      968.22      967.22     38.84 o 
   2   8   8     1172.29     1243.01     46.61 o 
   3   8   8     1132.40     1044.13     46.61 o 
   4   8   8     1050.81      967.22     46.61 o 
   5   8   8     1122.17     1163.77     46.61 o 
   6   8   8      954.63      891.08     46.61 o 
   7   8   8      258.89      233.06     46.61 o 
   8   8   8      186.04      196.55     38.84 o 
   9   8   8       97.34      163.15     46.61 o 
  10   8   8       82.62       97.89     46.61 o 
  11   8   8      126.14      155.38     77.69 o 
 -12   9   8      136.26       78.47     62.15 o 
 -11   9   8      219.41      153.82     38.84 o 
 -10   9   8      310.82      375.23     38.84 o 
  -9   9   8      545.64      643.26     46.61 o 
  -8   9   8      237.62      261.81     31.08 o 
  -7   9   8      553.93      703.08     38.84 o 
  -6   9   8      522.49      580.33     31.08 o 
  -5   9   8     1932.50     2108.46     46.61 o 
  -4   9   8     1489.26     1538.23     62.15 o 
  -3   9   8     2367.11     2412.22     62.15 o 
  -2   9   8     3759.55     3805.95     77.69 o 
  -1   9   8     2594.10     2722.97     62.15 o 
   0   9   8     2810.12     2962.25     62.15 o 
   1   9   8     3215.26     3287.77     62.15 o 
   2   9   8     2821.03     3380.22     69.92 o 
   3   9   8     3074.21     3388.76     77.69 o 
   4   9   8     3093.47     2991.78     77.69 o 
   5   9   8     1624.05     1615.92     54.38 o 
   6   9   8     1329.37     1340.12     54.38 o 
   7   9   8     2326.48     2305.79     85.46 o 
   8   9   8     1549.74     1608.92     93.23 o 
   9   9   8     1314.19     1295.06     93.23 o 
  10   9   8      892.25      896.52    100.99 o 
  11   9   8      516.34      562.46    124.30 o 
 -12  10   8      286.31      267.25    100.99 o 
 -11  10   8      449.95      419.52     46.61 o 
 -10  10   8      498.18      425.73     46.61 o 
  -9  10   8      778.51      743.48     46.61 o 
  -8  10   8      490.03      410.19     31.08 o 
  -7  10   8      417.27      438.16     31.08 o 
  -6  10   8      666.99      695.31     38.84 o 
  -5  10   8     1515.37     1502.49     69.92 o 
  -4  10   8     1359.43     1374.31     54.38 o 
  -3  10   8     1192.02     1151.34     54.38 o 
  -2  10   8     1651.52     1488.51     54.38 o 
  -1  10   8      966.66      933.04     38.84 o 
   0  10   8     2246.49     2321.33     62.15 o 
   1  10   8     2736.46     2806.88     62.15 o 
   2  10   8     1865.58     1782.17     54.38 o 
   3  10   8     1069.41     1048.79     38.84 o 
   4  10   8     1421.40     1438.01     46.61 o 
   5  10   8      442.26      406.31     46.61 o 
   6  10   8      392.97      408.64     46.61 o 
   7  10   8      440.73      456.81     54.38 o 
   8  10   8      335.88      320.08     62.15 o 
   9  10   8       60.83      -16.31     69.92 o 
  10  10   8      119.33      132.85     77.69 o 
  11  10   8       20.48       34.96    116.53 o 
 -11  11   8       97.12       86.23     46.61 o 
 -10  11   8      154.06      149.16     38.84 o 
  -9  11   8      303.29      369.80     38.84 o 
  -8  11   8      472.70      592.76     38.84 o 
  -7  11   8      896.62      991.30     38.84 o 
  -6  11   8     1283.03     1385.18     46.61 o 
  -5  11   8      852.94      978.10     54.38 o 
  -4  11   8      854.78      830.49     46.61 o 
  -3  11   8      970.87     1050.35     54.38 o 
  -2  11   8     1184.66     1341.68     54.38 o 
  -1  11   8     3281.74     3526.27     77.69 o 
   0  11   8     3109.21     3246.59     77.69 o 
   1  11   8     1940.72     1985.71     54.38 o 
   2  11   8     1243.90     1260.10     46.61 o 
   3  11   8     1428.06     1389.84     46.61 o 
   4  11   8     1708.43     1695.94     69.92 o 
   5  11   8     2331.92     2241.31     69.92 o 
   6  11   8     2401.25     2463.50     85.46 o 
   7  11   8     1446.51     1501.71     77.69 o 
   8  11   8      867.55      871.66     69.92 o 
   9  11   8      829.50      915.95     85.46 o 
  10  11   8      462.89      403.20    100.99 o 
 -11  12   8      239.12      282.79    116.53 o 
 -10  12   8      246.84      262.59     46.61 o 
  -9  12   8      250.68      263.36     31.08 o 
  -8  12   8      481.02      423.40     38.84 o 
  -7  12   8      740.66      691.43     38.84 o 
  -6  12   8     1215.02     1058.11     38.84 o 
  -5  12   8     1503.80     1588.73     69.92 o 
  -4  12   8     1199.54     1050.35     54.38 o 
  -3  12   8     1131.29     1160.66     54.38 o 
  -2  12   8      780.63      742.70     46.61 o 
  -1  12   8      671.72      579.55     38.84 o 
   0  12   8      758.36      759.01     46.61 o 
   1  12   8     1397.70     1373.53     46.61 o 
   2  12   8      594.48      625.39     38.84 o 
   3  12   8      504.49      451.37     31.08 o 
   4  12   8      204.53      197.33     46.61 o 
   5  12   8      542.61      451.37     46.61 o 
   6  12   8      470.20      416.41     54.38 o 
   7  12   8      386.43      358.14     54.38 o 
   8  12   8      210.40      176.35     54.38 o 
   9  12   8       47.32       54.38     69.92 o 
  10  12   8      118.25       45.84     85.46 o 
 -10  13   8       67.21       58.27     38.84 o 
  -9  13   8       67.67      123.52     38.84 o 
  -8  13   8      291.79      374.46     38.84 o 
  -7  13   8      539.63      679.00     38.84 o 
  -6  13   8      528.60      503.42     23.31 o 
  -5  13   8      923.69     1132.70     62.15 o 
  -4  13   8     1223.12     1333.13     62.15 o 
  -3  13   8     1050.41     1209.61     54.38 o 
  -2  13   8      795.29      992.86     46.61 o 
  -1  13   8     1001.76      971.10     46.61 o 
   0  13   8      691.38      692.98     54.38 o 
   1  13   8      832.25      846.80     38.84 o 
   2  13   8     2160.84     2301.90     69.92 o 
   3  13   8     1728.02     1760.42     62.15 o 
   4  13   8     1624.83     1658.65     62.15 o 
   5  13   8     1700.37     1804.70     77.69 o 
   6  13   8     1095.01      995.19     62.15 o 
   7  13   8      638.40      608.30     69.92 o 
   8  13   8      720.56      623.06     69.92 o 
   9  13   8      552.67      343.38    100.99 o 
 -10  14   8      251.35      197.33     85.46 o 
  -9  14   8      295.37      335.61     54.38 o 
  -8  14   8      374.32      309.98     38.84 o 
  -7  14   8      351.20      289.78     23.31 o 
  -6  14   8      178.10      103.33     54.38 o 
  -5  14   8      504.78      408.64     62.15 o 
  -4  14   8      642.05      566.35     54.38 o 
  -3  14   8      458.60      494.87     46.61 o 
  -2  14   8      885.48      783.87     46.61 o 
  -1  14   8     1760.41     1711.47     62.15 o 
   0  14   8     1407.79     1419.37     62.15 o 
   1  14   8     1187.00     1052.68     38.84 o 
   2  14   8      626.33      540.71     38.84 o 
   3  14   8      328.26      328.62     38.84 o 
   4  14   8      281.76      274.24     46.61 o 
   5  14   8      328.32      299.88     46.61 o 
   6  14   8       99.44       23.31     38.84 o 
   7  14   8      158.94      226.85     54.38 o 
   8  14   8      150.45      169.36     62.15 o 
  -9  15   8       65.86      100.99     62.15 o 
  -8  15   8      148.12      196.55     46.61 o 
  -7  15   8      203.88      181.79     23.31 o 
  -6  15   8      253.66      252.49     46.61 o 
  -5  15   8      434.04      525.95     62.15 o 
  -4  15   8      571.37      757.46     62.15 o 
  -3  15   8      593.88      540.71     54.38 o 
  -2  15   8      985.23     1048.79     54.38 o 
  -1  15   8      978.12     1184.75     54.38 o 
   0  15   8      837.48      817.28     46.61 o 
   1  15   8      988.39     1062.00     46.61 o 
   2  15   8      934.29      940.81     46.61 o 
   3  15   8      598.41      638.60     54.38 o 
   4  15   8      755.57      711.62     69.92 o 
   5  15   8      797.37      885.65     62.15 o 
   6  15   8      799.32      797.86     69.92 o 
   7  15   8      743.86      644.04     69.92 o 
   8  15   8      555.51      434.28    100.99 o 
  -8  16   8      149.35      139.84     93.23 o 
  -7  16   8      123.81       83.90     93.23 o 
  -6  16   8      236.86      218.30     62.15 o 
  -5  16   8      737.02      656.47     85.46 o 
  -4  16   8      645.89      621.51     62.15 o 
  -3  16   8      765.27      748.14     54.38 o 
  -2  16   8      654.32      550.81     54.38 o 
  -1  16   8      279.84      248.60     46.61 o 
   0  16   8      123.85      160.81     54.38 o 
   1  16   8      137.34      150.72     31.08 o 
   2  16   8      182.82      135.95     38.84 o 
   3  16   8       75.23      137.51     46.61 o 
   4  16   8      231.76      240.83     46.61 o 
   5  16   8      124.47       30.30     38.84 o 
   6  16   8       46.98       77.69     54.38 o 
   7  16   8      145.94      106.43     69.92 o 
  -7  17   8      219.57      269.58    116.53 o 
  -6  17   8      201.30      226.07     77.69 o 
  -5  17   8      265.30      358.14     77.69 o 
  -4  17   8      551.11      648.70     77.69 o 
  -3  17   8      564.49      585.77     54.38 o 
  -2  17   8      284.65      427.29     46.61 o 
  -1  17   8      145.78      201.21     46.61 o 
   0  17   8      204.98      279.68     54.38 o 
   1  17   8      287.13      240.83     31.08 o 
   2  17   8      521.45      479.34     46.61 o 
   3  17   8      550.51      589.65     46.61 o 
   4  17   8      466.83      434.28     62.15 o 
   5  17   8      351.42      264.14     54.38 o 
   6  17   8      360.26      184.12     85.46 o 
  -6  18   8      123.30      266.47    108.76 o 
  -5  18   8      193.74      103.33     54.38 o 
  -4  18   8      329.89      211.31     69.92 o 
  -3  18   8      384.06      355.04     62.15 o 
  -2  18   8      335.65      262.59     54.38 o 
  -1  18   8      234.45      238.50     46.61 o 
   0  18   8      143.62      113.42     54.38 o 
   1  18   8      175.75      111.87     54.38 o 
   2  18   8       97.20       89.34     46.61 o 
   3  18   8      127.64      124.30     54.38 o 
   4  18   8      168.71      178.68     62.15 o 
  -4  19   8      266.90      226.07     93.23 o 
  -3  19   8      189.67      158.48     85.46 o 
  -2  19   8      164.53      149.16     85.46 o 
  -1  19   8      353.35      487.88     93.23 o 
   0  19   8      384.96      315.41     69.92 o 
   1  19   8      299.18      371.35    108.76 o 
   2  19   8      311.99      393.88    124.30 o 
   3  19   8      232.60      332.51    116.53 o 
  -2 -19   9       68.01       63.70    108.76 o 
  -1 -19   9       57.24      144.50    155.38 o 
   0 -19   9       55.18       83.13    108.76 o 
   1 -19   9       59.54       25.64    139.84 o 
  -5 -18   9      290.85       90.12    147.61 o 
  -4 -18   9      274.28      553.14    217.53 o 
  -3 -18   9      158.78      267.25    163.15 o 
  -2 -18   9      244.04      312.31    116.53 o 
  -1 -18   9      344.98      258.70     85.46 o 
   0 -18   9      438.14      511.97    108.76 o 
   1 -18   9      390.19      435.83    100.99 o 
   2 -18   9      334.96      386.89     69.92 o 
   3 -18   9      328.15      347.27    100.99 o 
  -6 -17   9      136.68       44.28    147.61 o 
  -5 -17   9      176.16      121.19    132.07 o 
  -4 -17   9       94.19       85.46    100.99 o 
  -3 -17   9      244.21      367.47    100.99 o 
  -2 -17   9      134.96       -3.88     69.92 o 
  -1 -17   9      116.56      181.79     93.23 o 
   0 -17   9      121.86      146.05     93.23 o 
   1 -17   9      275.11      224.52     77.69 o 
   2 -17   9      112.59       71.47     54.38 o 
   3 -17   9      235.25      197.33     77.69 o 
   4 -17   9      111.94       76.91     69.92 o 
   5 -17   9        9.99      -61.37     93.23 o 
  -8 -16   9      112.32       55.16    100.99 o 
  -7 -16   9       81.70      104.10    147.61 o 
  -6 -16   9      170.14      124.30     93.23 o 
  -5 -16   9      374.71      578.00    124.30 o 
  -4 -16   9      689.09      696.09    108.76 o 
  -3 -16   9      810.36      925.27    124.30 o 
  -2 -16   9      648.03      654.14    108.76 o 
  -1 -16   9      378.44      284.34     93.23 o 
   0 -16   9      701.53      627.72    100.99 o 
   1 -16   9      936.99      898.85    108.76 o 
   2 -16   9      973.84     1012.28     62.15 o 
   3 -16   9      689.49      822.72     62.15 o 
   4 -16   9      477.58      526.73     62.15 o 
   5 -16   9      313.71      313.86     69.92 o 
   6 -16   9      386.65      449.04    124.30 o 
  -8 -15   9      125.33      220.63    100.99 o 
  -7 -15   9      226.87      365.13    116.53 o 
  -6 -15   9      323.03      160.81     93.23 o 
  -5 -15   9      364.26      366.69    132.07 o 
  -4 -15   9      179.66      184.12    100.99 o 
  -3 -15   9      519.31      346.49     93.23 o 
  -2 -15   9      702.08      655.69     85.46 o 
  -1 -15   9      647.77      652.58    100.99 o 
   0 -15   9      190.56      146.05     77.69 o 
   1 -15   9      176.64      176.35     31.08 o 
   2 -15   9      103.57       50.50     38.84 o 
   3 -15   9       80.60      149.16     54.38 o 
   4 -15   9       80.28      164.70     54.38 o 
   5 -15   9       88.32      149.16     69.92 o 
   6 -15   9       20.08      136.73     77.69 o 
   7 -15   9       95.13       52.83    100.99 o 
  -9 -14   9      134.38       80.80     62.15 o 
  -8 -14   9      357.16      405.53     62.15 o 
  -7 -14   9      378.45      601.31    100.99 o 
  -6 -14   9      634.60      695.31    116.53 o 
  -5 -14   9      775.17      909.73    108.76 o 
  -4 -14   9      713.55      832.04    100.99 o 
  -3 -14   9      599.49      871.66     85.46 o 
  -2 -14   9      980.42     1159.89    100.99 o 
  -1 -14   9      927.00      814.17     93.23 o 
   0 -14   9      752.88      872.44     85.46 o 
   1 -14   9     1039.67     1117.93     69.92 o 
   2 -14   9      794.80      983.53     54.38 o 
   3 -14   9      820.16      531.39     46.61 o 
   4 -14   9     1218.54     1204.17     69.92 o 
   5 -14   9      937.56      828.16     62.15 o 
   6 -14   9      741.29      761.35     85.46 o 
   7 -14   9      882.28      805.63     93.23 o 
   8 -14   9      641.87      535.27     77.69 o 
 -10 -13   9      191.05       64.48     85.46 o 
  -9 -13   9      212.58      115.76     93.23 o 
  -8 -13   9      217.49      309.98     54.38 o 
  -7 -13   9      395.23      419.52     85.46 o 
  -6 -13   9      425.72      402.43    100.99 o 
  -5 -13   9      729.33      928.38     93.23 o 
  -4 -13   9      672.22      745.03     93.23 o 
  -3 -13   9      705.45      676.67    108.76 o 
  -2 -13   9      302.84      410.19    124.30 o 
  -1 -13   9      666.62      579.55    100.99 o 
   0 -13   9      722.08      630.83     77.69 o 
   1 -13   9     1076.85      987.42     46.61 o 
   2 -13   9      641.82      667.34     54.38 o 
   3 -13   9      382.64      283.56     46.61 o 
   4 -13   9       39.70       56.71     38.84 o 
   5 -13   9       92.79       88.56     46.61 o 
   6 -13   9      123.69      140.62     54.38 o 
   7 -13   9      116.63      106.43     62.15 o 
   8 -13   9       93.57      104.10     85.46 o 
   9 -13   9       30.57       35.74     85.46 o 
 -10 -12   9      169.60      250.16     85.46 o 
  -9 -12   9      257.18      341.05     69.92 o 
  -8 -12   9      449.59      567.90     69.92 o 
  -7 -12   9      466.36      575.67     46.61 o 
  -6 -12   9      821.60      855.35     69.92 o 
  -5 -12   9     1388.86     1384.41    108.76 o 
  -4 -12   9     1707.71     1914.24    147.61 o 
  -3 -12   9     2295.45     2584.69    147.61 o 
  -2 -12   9     2804.61     3094.32    147.61 o 
  -1 -12   9     2994.31     3087.33    124.30 o
[truncated: 270,353 more chars]
